# Supplementary material for: nZVI Impacts Substrate Conversion and Microbiome Composition in Chain Elongation From D- and L-Lactate Substrates
Source: Front Bioeng Biotechnol. 2021 Jun 15;9:666582. doi: 10.3389/fbioe.2021.666582 (PMC8239352; doi:10.3389/fbioe.2021.666582)
Supplement: Supplementary file 1 [file Data_Sheet_1.xlsx]

## Sheet: Sheet1
# STOCKHOLM 1.0
#=GF ID Lar_N
#=GF AC PF09861.10
#=GF DE Lactate racemase N-terminal domain
#=GF PI DUF2088;
#=GF AU COGs;
#=GF AU Finn RD;0000-0001-8626-2148
#=GF AU Sammut SJ;0000-0003-4472-904X
#=GF AU El-Gebali S;0000-0003-1378-5495
#=GF SE COGs (COG3875)
#=GF GA 23.30 23.30;
#=GF TC 23.30 23.30;
#=GF NC 23.20 23.20;
#=GF BM hmmbuild HMM.ann SEED.ann
#=GF SM hmmsearch --cut_ga HMM ncbi
#=GF TP Domain
#=GF RN [1]
#=GF RM 24710389
#=GF RT Lactate racemase is a nickel-dependent enzyme activated by a
#=GF RT widespread maturation system.
#=GF RA Desguin B, Goffin P, Viaene E, Kleerebezem M, Martin-Diaconescu
#=GF RA V, Maroney MJ, Declercq JP, Soumillion P, Hols P;
#=GF RL Nat Commun. 2014;5:3615.
#=GF DR INTERPRO; IPR018657;
#=GF DR SO; 0000417; polypeptide_domain;
#=GF CC This is the N-terminal domain found in Lactate racemase enzymes
#=GF CC EC:5.1.2.1. LarA is a nickel-dependent lactate racemase from the
#=GF CC larA-E operon of Lactobacillus plantarum, whereas LarB, LarC and
#=GF CC LarE are accessory proteins required for the incorporation of Ni
#=GF CC in the lactate racemase apoprotein. LarA contains 18
#=GF CC beta-strands and 16 alpha-helices arranged in a novel fold
#=GF CC composed of two domains of similar size. This entry represents
#=GF CC the N-terminal domain of LarA and related proteins [1].
#=GF SQ 9309
#=GS WP_085320811.1/8-82 DE [subseq from] nickel-dependent lactate racemase [Clostridium botulinum]_x0001_OSA70835.1 transcriptional regulator [Clostridium botulinum]
#=GS WP_085320811.1/82-138 DE [subseq from] nickel-dependent lactate racemase [Clostridium botulinum]_x0001_OSA70835.1 transcriptional regulator [Clostridium botulinum]
#=GS WP_085320811.1/139-319 DE [subseq from] nickel-dependent lactate racemase [Clostridium botulinum]_x0001_OSA70835.1 transcriptional regulator [Clostridium botulinum]
#=GS WP_101526917.1/8-82 DE [subseq from] nickel-dependent lactate racemase [Clostridium botulinum]_x0001_AUN10917.1 transcriptional regulator [Clostridium botulinum]
#=GS WP_101526917.1/82-263 DE [subseq from] nickel-dependent lactate racemase [Clostridium botulinum]_x0001_AUN10917.1 transcriptional regulator [Clostridium botulinum]
#=GS WP_102400003.1/8-206 DE [subseq from] nickel-dependent lactate racemase [Khelaifiella massiliensis]
#=GS WP_089860068.1/8-204 DE [subseq from] nickel-dependent lactate racemase [Halanaerobium salsuginis]_x0001_SFL31325.1 Nickel-dependent lactate racemase [Halanaerobium salsuginis]
#=GS WP_138205034.1/8-206 DE [subseq from] nickel-dependent lactate racemase [Haloimpatiens lingqiaonensis]
#=GS WP_073148196.1/8-206 DE [subseq from] nickel-dependent lactate racemase [Paramaledivibacter caminithermalis]_x0001_SHJ84929.1 Nickel-dependent lactate racemase [Paramaledivibacter caminithermalis DSM 15212]
#=GS WP_013276944.1/10-208 DE [subseq from] nickel-dependent lactate racemase [Thermosediminibacter oceani]_x0001_ADL08936.1 Protein of unknown function DUF2088 [Thermosediminibacter oceani DSM 16646]
#=GS WP_148866569.1/10-206 DE [subseq from] nickel-dependent lactate racemase [Thermosediminibacter litoriperuensis]_x0001_TYP57454.1 nickel-dependent lactate racemase [Thermosediminibacter litoriperuensis]
#=GS WP_024822016.1/8-207 DE [subseq from] nickel-dependent lactate racemase [Aminobacterium mobile]
#=GS PZN04193.1/10-209 DE [subseq from] nickel-dependent lactate racemase [Firmicutes bacterium]
#=GS WP_034602540.1/3-202 DE [subseq from] nickel-dependent lactate racemase [Clostridiisalibacter paucivorans]
#=GS WP_132245345.1/8-210 DE [subseq from] nickel-dependent lactate racemase [Marinisporobacter balticus]_x0001_TCO74603.1 nickel-dependent lactate racemase [Marinisporobacter balticus]
#=GS WP_077851277.1/7-204 DE [subseq from] nickel-dependent lactate racemase [Clostridium aurantibutyricum]_x0001_OOM12198.1 hypothetical protein CLAUR_09050 [Clostridium aurantibutyricum]
#=GS WP_079489619.1/8-208 DE [subseq from] nickel-dependent lactate racemase [Maledivibacter halophilus]_x0001_SKC45521.1 Nickel-dependent lactate racemase [Maledivibacter halophilus]
#=GS WP_127034607.1/9-206 DE [subseq from] MULTISPECIES: nickel-dependent lactate racemase [unclassified Sporomusaceae]_x0001_GBG57618.1 hypothetical protein SPFL3101_02970 [Sporomusaceae bacterium FL31]_x0001_GCE33118.1 hypothetical protein SPFL3102_00919 [Sporomusaceae bacterium]
#=GS WP_042272641.1/8-213 DE [subseq from] nickel-dependent lactate racemase [[Clostridium] dakarense]
#=GS WP_077893062.1/7-204 DE [subseq from] nickel-dependent lactate racemase [Clostridium felsineum]_x0001_OOL91846.1 hypothetical protein CLFE_12130 [Clostridium felsineum DSM 794]
#=GS WP_151866996.1/8-204 DE [subseq from] nickel-dependent lactate racemase [Alkaliphilus sp. LacT]_x0001_KAB3526233.1 nickel-dependent lactate racemase [Alkaliphilus sp. LacT]
#=GS WP_015394167.1/8-205 DE [subseq from] nickel-dependent lactate racemase [Clostridium saccharoperbutylacetonicum]_x0001_AGF57856.1 hypothetical protein Cspa_c41030 [Clostridium saccharoperbutylacetonicum N1-4(HMT)]
#=GS WP_003486005.1/8-204 DE [subseq from] nickel-dependent lactate racemase [Clostridium sporogenes]_x0001_EDU37019.1 hypothetical protein CLOSPO_03188 [Clostridium sporogenes ATCC 15579]_x0001_OSB18891.1 hypothetical protein B2H94_07220 [Clostridium sporogenes]
#=GS WP_077364835.1/8-205 DE [subseq from] nickel-dependent lactate racemase [Clostridium saccharoperbutylacetonicum]_x0001_AQR96532.1 hypothetical protein CLSAP_38560 [Clostridium saccharoperbutylacetonicum]
#=GS WP_053468830.1/8-204 DE [subseq from] nickel-dependent lactate racemase [Clostridium sp. L74]_x0001_KOR24605.1 hypothetical protein ND00_25100 [Clostridium sp. L74]
#=GS WP_113801978.1/8-213 DE [subseq from] nickel-dependent lactate racemase [Garciella nitratireducens]_x0001_RBP46972.1 nickel-dependent lactate racemase [Garciella nitratireducens]
#=GS WP_087679279.1/8-213 DE [subseq from] nickel-dependent lactate racemase [Garciella nitratireducens]_x0001_SJZ86351.1 Nickel-dependent lactate racemase [Garciella nitratireducens DSM 15102]
#=GS WP_053467616.1/8-213 DE [subseq from] nickel-dependent lactate racemase [Clostridium sp. L74]_x0001_KOR26008.1 hypothetical protein ND00_11520 [Clostridium sp. L74]
#=GS WP_012099801.1/8-204 DE [subseq from] nickel-dependent lactate racemase [Clostridium botulinum]_x0001_ABS40707.1 conserved hypothetical protein [Clostridium botulinum F str. Langeland]_x0001_ADF99495.1 conserved hypothetical protein [Clostridium botulinum F str. 230613]_x0001_KKM42934.1 hypothetical protein VT72_04645 [Clostridium botulinum]_x0001_RHW66643.1 nickel-dependent lactate racemase…
#=GS WP_078023864.1/8-205 DE [subseq from] nickel-dependent lactate racemase [Clostridium tepidum]_x0001_OOO62837.1 hypothetical protein BS637_06015 [Clostridium tepidum]_x0001_OOO64452.1 hypothetical protein BS638_10630 [Clostridium tepidum]
#=GS WP_068748466.1/10-208 DE [subseq from] nickel-dependent lactate racemase [Thermovenabulum gondwanense]_x0001_KYO66154.1 hypothetical protein ATZ99_13460 [Thermovenabulum gondwanense]
#=GS WP_045539275.1/8-213 DE [subseq from] nickel-dependent lactate racemase [Clostridium botulinum]_x0001_KEI75199.1 lactate racemization operon protein LarA [Clostridium botulinum B2 128]_x0001_KEI88919.1 lactate racemization operon protein LarA [Clostridium botulinum B2 433]_x0001_BAQ13031.1 hypothetical protein CBB2_0921 [Clostridium botulinum]
#=GS WP_021134037.1/8-213 DE [subseq from] nickel-dependent lactate racemase [Clostridium botulinum]_x0001_EPS51714.1 hypothetical protein CFSAN002367_05118 [Clostridium botulinum CFSAN002367]_x0001_KON10675.1 lactate racemization operon protein LarA [Clostridium botulinum]_x0001_APQ71884.1 hypothetical protein RSJ9_1479 [Clostridium botulinum]_x0001_OSA73113.1 lactate racemization operon protein…
#=GS WP_076177699.1/8-213 DE [subseq from] nickel-dependent lactate racemase [Clostridium botulinum]_x0001_KEJ02139.1 lactate racemization operon protein LarA [Clostridium botulinum F 357]
#=GS WP_011987919.1/8-213 DE [subseq from] nickel-dependent lactate racemase [Clostridium botulinum]_x0001_ABS42308.1 conserved hypothetical protein [Clostridium botulinum F str. Langeland]_x0001_ADF98819.1 conserved hypothetical protein [Clostridium botulinum F str. 230613]_x0001_KEI78018.1 lactate racemization operon protein LarA [Clostridium botulinum A2 117]_x0001_KKM39904.1 lactate racemizat…
#=GS WP_003356542.1/8-213 DE [subseq from] nickel-dependent lactate racemase [Clostridium botulinum]_x0001_EDT82965.1 conserved hypothetical protein [Clostridium botulinum NCTC 2916]_x0001_ACO86825.1 conserved hypothetical protein [Clostridium botulinum A2 str. Kyoto]_x0001_EKN36480.1 hypothetical protein CFSAN001627_26733 [Clostridium botulinum CFSAN001627]_x0001_EPS53816.1 hypothetical protein …
#=GS WP_079006359.1/8-213 DE [subseq from] nickel-dependent lactate racemase [Clostridium botulinum]_x0001_OPD26134.1 lactate racemization operon protein LarA [Clostridium botulinum]
#=GS WP_035144625.1/8-213 DE [subseq from] nickel-dependent lactate racemase [Clostridium tetanomorphum]_x0001_KAJ53514.1 hypothetical protein CTM_02034 [Clostridium tetanomorphum DSM 665]_x0001_SQB92419.1 uronate isomerase [Clostridium tetanomorphum]
#=GS WP_011948687.1/8-213 DE [subseq from] nickel-dependent lactate racemase [Clostridium botulinum]_x0001_YP_001253538.1 hypothetical protein CBO1006 [Clostridium botulinum A str. ATCC 3502]_x0001_YP_001386927.1 hypothetical protein CLC_1059 [Clostridium botulinum A str. Hall]_x0001_CAL82559.1 conserved hypothetical protein [Clostridium botulinum A str. ATCC 3502]_x0001_ABS34489.1 conserved hypo…
#=GS WP_011971673.1/8-207 DE [subseq from] nickel-dependent lactate racemase [Alkaliphilus metalliredigens]_x0001_ABR46765.1 conserved hypothetical protein [Alkaliphilus metalliredigens QYMF]
#=GS WP_003358856.1/8-204 DE [subseq from] nickel-dependent lactate racemase [Clostridium botulinum]_x0001_EDT80653.1 conserved hypothetical protein [Clostridium botulinum NCTC 2916]_x0001_EDT84038.1 conserved hypothetical protein [Clostridium botulinum Bf]_x0001_ACO84689.1 conserved hypothetical protein [Clostridium botulinum A2 str. Kyoto]_x0001_EKN39606.1 hypothetical protein CFSAN001627_22509…
#=GS WP_003402398.1/8-213 DE [subseq from] nickel-dependent lactate racemase [Clostridium botulinum]_x0001_ACA45630.1 conserved hypothetical protein [Clostridium botulinum B1 str. Okra]_x0001_EKX79482.1 hypothetical protein CFSAN001628_012578 [Clostridium botulinum CFSAN001628]_x0001_RUT56213.1 DUF2088 domain-containing protein [Clostridium botulinum]_x0001_RUT57929.1 DUF2088 domain-containing pr…
#=GS WP_141660636.1/8-213 DE [subseq from] nickel-dependent lactate racemase, partial [Clostridioides difficile]
#=GS WP_130001330.1/10-215 DE [subseq from] nickel-dependent lactate racemase [Sporolactobacillus sp. THM7-7]_x0001_RYM05618.1 nickel-dependent lactate racemase [Sporolactobacillus sp. THM7-7]
#=GS OJT74064.1/8-213 DE [subseq from] lactate racemization operon protein LarA, partial [Clostridioides difficile]
#=GS WP_025776168.1/8-213 DE [subseq from] nickel-dependent lactate racemase [Clostridium botulinum]_x0001_APQ75443.1 hypothetical protein RSJ10_1231 [Clostridium botulinum]_x0001_OSA86753.1 lactate racemization operon protein LarA [Clostridium botulinum]_x0001_AUM98484.1 lactate racemization operon protein LarA [Clostridium botulinum]_x0001_AUN17103.1 lactate racemization operon protein LarA [Cl…
#=GS WP_058009568.1/8-213 DE [subseq from] nickel-dependent lactate racemase [Clostridium sporogenes]_x0001_KRU24644.1 hypothetical protein VT28_36000 [Clostridium sporogenes]_x0001_KRU26389.1 hypothetical protein WG71_25940 [Clostridium sporogenes]_x0001_KRU35585.1 hypothetical protein VT91_01090 [Clostridium sporogenes]_x0001_KRU40651.1 hypothetical protein VT95_25240 [Clostridium sporogenes]_x…
#=GS WP_085332595.1/8-213 DE [subseq from] nickel-dependent lactate racemase [Clostridium botulinum]_x0001_OSA98375.1 lactate racemization operon protein LarA [Clostridium botulinum]
#=GS WP_011195801.1/8-209 DE [subseq from] nickel-dependent lactate racemase [Symbiobacterium thermophilum]_x0001_BAD40658.1 conserved hypothetical protein [Symbiobacterium thermophilum IAM 14863]
#=GS WP_043031912.1/8-204 DE [subseq from] nickel-dependent lactate racemase [Clostridium botulinum]_x0001_KIS23743.1 hypothetical protein N495_09105 [Clostridium botulinum B2 450]
#=GS WP_041346846.1/8-204 DE [subseq from] nickel-dependent lactate racemase [Clostridium botulinum]_x0001_KEI81038.1 hypothetical protein N487_09035 [Clostridium botulinum B2 331]_x0001_KGO15385.1 hypothetical protein NZ45_02230 [Clostridium botulinum]_x0001_KIN82166.1 hypothetical protein SD74_05325 [Clostridium botulinum]
#=GS AVQ40228.1/8-204 DE [subseq from] hypothetical protein C7M56_16665 [Clostridium botulinum]_x0001_AVQ42844.1 hypothetical protein C7M57_11585 [Clostridium botulinum]
#=GS WP_007059077.1/8-206 DE [subseq from] nickel-dependent lactate racemase [Clostridium carboxidivorans]_x0001_EET89358.1 conserved hypothetical protein [Clostridium carboxidivorans P7]_x0001_EFG88882.1 hypothetical protein CLCAR_1630 [Clostridium carboxidivorans P7]_x0001_AKN30870.1 hypothetical protein Ccar_08460 [Clostridium carboxidivorans P7]
#=GS WP_112365221.1/8-213 DE [subseq from] nickel-dependent lactate racemase [Clostridium ventriculi]_x0001_SPZ49409.1 Domain of uncharacterised function (DUF2088) [Clostridium ventriculi]
#=GS WP_055259744.1/8-213 DE [subseq from] nickel-dependent lactate racemase [Clostridium ventriculi]_x0001_CUO08543.1 Domain of uncharacterised function (DUF2088) [Clostridium ventriculi]
#=GS WP_003360960.1/8-213 DE [subseq from] MULTISPECIES: nickel-dependent lactate racemase [Clostridium]_x0001_EDT85982.1 conserved hypothetical protein [Clostridium botulinum Bf]_x0001_ACQ52008.1 conserved hypothetical protein [Clostridium botulinum Ba4 str. 657]_x0001_EPS53030.1 hypothetical protein CFSAN002368_01772 [Clostridium botulinum A1 str. CFSAN002368]_x0001_AJD27858.1 hypothetical prot…
#=GS WP_012342399.1/8-204 DE [subseq from] nickel-dependent lactate racemase [Clostridium botulinum]_x0001_ACA54272.1 conserved hypothetical protein [Clostridium botulinum A3 str. Loch Maree]
#=GS WP_003405193.1/8-204 DE [subseq from] MULTISPECIES: nickel-dependent lactate racemase [Clostridium]_x0001_ACA45971.1 conserved hypothetical protein [Clostridium botulinum B1 str. Okra]_x0001_EKX78374.1 hypothetical protein CFSAN001628_019510 [Clostridium botulinum CFSAN001628]_x0001_KEI78671.1 hypothetical protein N452_08660 [Clostridium botulinum A2 117]_x0001_KEI92084.1 hypothetical protei…
#=GS WP_061318387.1/8-204 DE [subseq from] nickel-dependent lactate racemase [Clostridium botulinum]_x0001_APH18160.1 hypothetical protein NPD3_565 [Clostridium botulinum]_x0001_AUM91397.1 hypothetical protein RSJ5_08950 [Clostridium botulinum]
#=GS KUK14672.1/7-208 DE [subseq from] hypothetical protein XD52_0057 [bacterium 42_11]
#=GS WP_076041462.1/8-204 DE [subseq from] nickel-dependent lactate racemase [Clostridium botulinum]_x0001_KEJ01073.1 hypothetical protein N494_08885 [Clostridium botulinum A2B7 92]
#=GS WP_077834611.1/7-204 DE [subseq from] nickel-dependent lactate racemase [Clostridium roseum]_x0001_OOL85512.1 hypothetical protein CROST_34190 [Clostridium roseum]_x0001_OOL97402.1 hypothetical protein CLROS_27360 [Clostridium roseum]
#=GS WP_075142227.1/8-213 DE [subseq from] nickel-dependent lactate racemase [Clostridium botulinum]_x0001_APQ95191.1 hypothetical protein RSJ3_2851 [Clostridium botulinum]
#=GS WP_014520223.1/8-213 DE [subseq from] nickel-dependent lactate racemase [Clostridium botulinum]_x0001_CBZ02894.1 predicted uronate isomerase TM0442 [Clostridium botulinum H04402 065]_x0001_KEI98980.1 lactate racemization operon protein LarA [Clostridium botulinum A2B3 87]_x0001_OPD35273.1 lactate racemization operon protein LarA [Clostridium botulinum]
#=GS WP_076040957.1/8-213 DE [subseq from] nickel-dependent lactate racemase [Clostridium botulinum]_x0001_KEJ00419.1 lactate racemization operon protein LarA [Clostridium botulinum A2B7 92]
#=GS WP_075141999.1/8-204 DE [subseq from] nickel-dependent lactate racemase [Clostridium botulinum]_x0001_APQ98239.1 hypothetical protein RSJ3_2140 [Clostridium botulinum]_x0001_OSA70633.1 hypothetical protein B2H87_09580 [Clostridium botulinum]_x0001_AUM87836.1 hypothetical protein RSJ15_09040 [Clostridium botulinum]_x0001_AUN11120.1 hypothetical protein RSJ6_11655 [Clostridium botulinum]_x0001…
#=GS WP_045539905.1/8-204 DE [subseq from] nickel-dependent lactate racemase [Clostridium botulinum]_x0001_KEI75938.1 hypothetical protein N486_09280 [Clostridium botulinum B2 128]_x0001_KEI89626.1 hypothetical protein N493_09040 [Clostridium botulinum B2 433]_x0001_BAQ13658.1 hypothetical protein CBB2_1548 [Clostridium botulinum]_x0001_OSA81230.1 hypothetical protein B2H89_03005 [Clostridium bot…
#=GS WP_024933911.1/8-204 DE [subseq from] nickel-dependent lactate racemase [Clostridium botulinum]_x0001_APQ72842.1 hypothetical protein RSJ9_2183 [Clostridium botulinum]_x0001_OSB13235.1 hypothetical protein B2H96_08075 [Clostridium botulinum]
#=GS WP_079005938.1/8-213 DE [subseq from] nickel-dependent lactate racemase [Clostridium botulinum]_x0001_OPD30955.1 lactate racemization operon protein LarA [Clostridium botulinum]
#=GS WP_061309597.1/8-213 DE [subseq from] nickel-dependent lactate racemase [Clostridium botulinum]_x0001_OPD37734.1 lactate racemization operon protein LarA [Clostridium botulinum]
#=GS WP_028052920.1/7-203 DE [subseq from] nickel-dependent lactate racemase [Carboxydothermus ferrireducens]
#=GS WP_045893245.1/8-204 DE [subseq from] nickel-dependent lactate racemase [Clostridium botulinum]
#=GS WP_029159776.1/8-206 DE [subseq from] nickel-dependent lactate racemase [Clostridium scatologenes]_x0001_AKA68297.1 hypothetical protein CSCA_1172 [Clostridium scatologenes]
#=GS WP_066353708.1/10-209 DE [subseq from] nickel-dependent lactate racemase [Fervidicola ferrireducens]_x0001_KXG76557.1 hypothetical protein AN618_15880 [Fervidicola ferrireducens]
#=GS WP_106900546.1/8-204 DE [subseq from] nickel-dependent lactate racemase [Clostridium botulinum]_x0001_AVQ49939.1 hypothetical protein C7M58_11625 [Clostridium botulinum]_x0001_AVQ46446.1 hypothetical protein C7M60_11950 [Clostridium botulinum]
#=GS WP_061292512.1/8-204 DE [subseq from] nickel-dependent lactate racemase [Clostridium botulinum]_x0001_OSA98793.1 hypothetical protein B2H85_15145 [Clostridium botulinum]_x0001_RKF10882.1 nickel-dependent lactate racemase [Clostridium botulinum]
#=GS WP_030035067.1/8-204 DE [subseq from] nickel-dependent lactate racemase [Clostridium botulinum]_x0001_GAE02296.1 transcriptional regulator [Clostridium botulinum B str. Osaka05]_x0001_AUM95627.1 hypothetical protein RSJ11_10875 [Clostridium botulinum]_x0001_AVQ53071.1 nickel-dependent lactate racemase [Clostridium botulinum]
#=GS WP_061292240.1/8-213 DE [subseq from] nickel-dependent lactate racemase [Clostridium botulinum]
#=GS WP_011986388.1/8-204 DE [subseq from] nickel-dependent lactate racemase [Clostridium botulinum]_x0001_YP_001254314.1 hypothetical protein CBO1814 [Clostridium botulinum A str. ATCC 3502]_x0001_YP_001387611.1 hypothetical protein CLC_1756 [Clostridium botulinum A str. Hall]_x0001_CAL83353.1 conserved hypothetical protein [Clostridium botulinum A str. ATCC 3502]_x0001_ABS33960.1 conserved hypo…
#=GS WP_053818617.1/8-204 DE [subseq from] nickel-dependent lactate racemase [Clostridium sporogenes]_x0001_KOY65610.1 hypothetical protein AN649_12340 [Clostridium sporogenes]_x0001_SUY63139.1 transcriptional regulator [Clostridium sporogenes]
#=GS WP_049040793.1/8-204 DE [subseq from] nickel-dependent lactate racemase [Clostridium sporogenes]_x0001_KYN78661.1 hypothetical protein A0J52_05100 [Clostridium sporogenes]_x0001_STC78367.1 transcriptional regulator [Clostridium botulinum]
#=GS WP_033059519.1/8-204 DE [subseq from] MULTISPECIES: nickel-dependent lactate racemase [Clostridium]_x0001_KCZ68421.1 hypothetical protein CSPO_5c00730 [Clostridium sporogenes]_x0001_AJD29432.1 hypothetical protein T258_569 [Clostridium botulinum Prevot_594]_x0001_AKC62525.1 hypothetical protein CLSPO_c18050 [Clostridium sporogenes]_x0001_AKJ89785.1 hypothetical protein CLSPOx_09070 [Clostrid…
#=GS WP_003493622.1/8-204 DE [subseq from] nickel-dependent lactate racemase [Clostridium sporogenes]_x0001_EHN14799.1 hypothetical protein IYC_12299 [Clostridium sporogenes PA 3679]
#=GS WP_011343014.1/7-203 DE [subseq from] nickel-dependent lactate racemase [Carboxydothermus hydrogenoformans]_x0001_ABB14055.1 conserved hypothetical protein [Carboxydothermus hydrogenoformans Z-2901]
#=GS WP_071647861.1/8-213 DE [subseq from] nickel-dependent lactate racemase [Clostridium botulinum]_x0001_APC81348.1 hypothetical protein NPD2_3351 [Clostridium botulinum]
#=GS OJT88226.1/8-213 DE [subseq from] lactate racemization operon protein LarA, partial [Clostridioides difficile]
#=GS WP_057706183.1/8-213 DE [subseq from] nickel-dependent lactate racemase [Lactobacillus xiangfangensis]_x0001_KRO10790.1 hypothetical protein IV64_GL002476 [Lactobacillus xiangfangensis]
#=GS WP_034581520.1/10-215 DE [subseq from] nickel-dependent lactate racemase [Clostridium acetobutylicum]_x0001_KHD37483.1 lactate racemization operon protein LarA [Clostridium acetobutylicum]
#=GS WP_137616750.1/8-213 DE [subseq from] nickel-dependent lactate racemase [Lactobacillus sp. 381-7]
#=GS WP_099837487.1/8-213 DE [subseq from] nickel-dependent lactate racemase [Clostridium combesii]_x0001_PIH06030.1 lactate racemization operon protein LarA [Clostridium combesii]
#=GS WP_153924076.1/8-213 DE [subseq from] nickel-dependent lactate racemase [Romboutsia ilealis]
#=GS WP_125071853.1/8-213 DE [subseq from] nickel-dependent lactate racemase [Lactobacillus sp. FI11369]_x0001_RRK10940.1 nickel-dependent lactate racemase [Lactobacillus sp. FI11369]
#=GS WP_050607525.1/8-204 DE [subseq from] nickel-dependent lactate racemase [Clostridium niameyense]
#=GS WP_075143884.1/8-204 DE [subseq from] nickel-dependent lactate racemase [Clostridium botulinum]_x0001_APQ77496.1 hypothetical protein RSJ10_1924 [Clostridium botulinum]
#=GS WP_014520771.1/8-204 DE [subseq from] nickel-dependent lactate racemase [Clostridium botulinum]_x0001_CBZ03619.1 transcriptional regulator [Clostridium botulinum H04402 065]_x0001_OPD35612.1 hypothetical protein AL711_00210 [Clostridium botulinum]
#=GS EQE49973.1/8-213 DE [subseq from] hypothetical protein QC9_1108 [Clostridioides difficile CD39]
#=GS WP_013278749.1/8-213 DE [subseq from] nickel-dependent lactate racemase [Acetohalobium arabaticum]_x0001_ADL13304.1 Protein of unknown function DUF2088 [Acetohalobium arabaticum DSM 5501]
#=GS WP_077710871.1/8-213 DE [subseq from] nickel-dependent lactate racemase [Clostridioides difficile]_x0001_SJO94721.1 Domain of uncharacterised function (DUF2088) [Clostridioides difficile]
#=GS WP_021423308.1/8-213 DE [subseq from] nickel-dependent lactate racemase [Clostridioides difficile]_x0001_EQJ70421.1 hypothetical protein QSU_1191 [Clostridioides difficile P38]_x0001_OFA34393.1 lactate racemization operon protein LarA [Clostridioides difficile]_x0001_SJN84980.1 Domain of uncharacterised function (DUF2088) [Clostridioides difficile]_x0001_SJS52512.1 Domain of uncharacterised …
#=GS WP_139628529.1/8-213 DE [subseq from] nickel-dependent lactate racemase [Clostridioides difficile]_x0001_VHX67824.1 uronate isomerase [Clostridioides difficile]
#=GS WP_021425443.1/8-213 DE [subseq from] nickel-dependent lactate racemase [Clostridioides difficile]_x0001_EQJ98070.1 hypothetical protein QUE_1178 [Clostridioides difficile P51]
#=GS WP_076231188.1/8-213 DE [subseq from] nickel-dependent lactate racemase [Clostridium botulinum]_x0001_KEI91356.1 lactate racemization operon protein LarA [Clostridium botulinum B2 275]
#=GS WP_003438088.1/8-213 DE [subseq from] nickel-dependent lactate racemase [Clostridioides difficile]_x0001_YP_001087662.1 hypothetical protein CD630_11700 [Clostridioides difficile 630]_x0001_CAJ68023.1 conserved hypothetical protein [Clostridioides difficile 630]_x0001_CBA61952.1 conserved hypothetical protein [Clostridioides difficile CD196]_x0001_CBE03227.1 conserved hypothetical protein [C…
91837.1 lactate racemization operon protein LarA [Clostridioides difficile]_x0001_PBE00366.1 lactate racemization operon protein LarA [Clostridioides difficile]_x0001_PBE06100.1 lactate racemization operon protein LarA [Clostridioides difficile]_x0001_PBE11270.1 lactate racemization operon protein LarA [Clostridioides difficile]_x0001_PBE17044.1 lactate racemization operon protein LarA [Clostridi…
rase [Clostridioides difficile]_x0001_VHV61570.1 uronate isomerase [Clostridioides difficile]_x0001_VHS10748.1 uronate isomerase [Clostridioides difficile]_x0001_VHW18098.1 uronate isomerase [Clostridioides difficile]_x0001_VHY62030.1 uronate isomerase [Clostridioides difficile]_x0001_VHY74487.1 uronate isomerase [Clostridioides difficile]_x0001_VHW03069.1 uronate isomerase [Clostridioides diffic…
#=GS WP_074089837.1/8-213 DE [subseq from] nickel-dependent lactate racemase [Clostridioides difficile]_x0001_CZR77732.1 hypothetical protein CDFC105_41108 [Clostridioides difficile]_x0001_CZT58266.1 hypothetical protein CDFC105_101123 [Clostridioides difficile]
#=GS WP_074140040.1/8-213 DE [subseq from] nickel-dependent lactate racemase [Clostridioides difficile]
#=GS WP_118822159.1/8-213 DE [subseq from] nickel-dependent lactate racemase [Clostridioides difficile]_x0001_AXU71113.1 hypothetical protein CDIF28668_01170 [Clostridioides difficile]
#=GS WP_011971699.1/8-205 DE [subseq from] nickel-dependent lactate racemase [Alkaliphilus metalliredigens]_x0001_ABR46791.1 conserved hypothetical protein [Alkaliphilus metalliredigens QYMF]
#=GS WP_038810496.1/8-213 DE [subseq from] nickel-dependent lactate racemase [Clostridioides difficile]_x0001_CZR84377.1 hypothetical protein CDFC105_11125 [Clostridioides difficile]_x0001_CZS03755.1 hypothetical protein CDFC105_91189 [Clostridioides difficile]_x0001_CZR72640.1 hypothetical protein [Clostridium difficile BI1] [Clostridioides difficile]_x0001_SJT12196.1 Domain of uncharacterised f…
#=GS WP_074097506.1/8-213 DE [subseq from] nickel-dependent lactate racemase [Clostridioides difficile]
#=GS WP_003428457.1/8-213 DE [subseq from] nickel-dependent lactate racemase [Clostridioides difficile]_x0001_EHJ26165.1 hypothetical protein HMPREF1123_03384 [Clostridioides difficile 050-P50-2011]_x0001_EHJ30619.1 hypothetical protein HMPREF1122_02012 [Clostridioides difficile 002-P50-2011]_x0001_EQF60649.1 hypothetical protein QG7_1165 [Clostridioides difficile CD175]_x0001_EQG22730.1 hypothet…
#=GS WP_070112760.1/8-213 DE [subseq from] nickel-dependent lactate racemase [Clostridioides difficile]_x0001_OFA21988.1 lactate racemization operon protein LarA [Clostridioides difficile]_x0001_OFA23949.1 lactate racemization operon protein LarA [Clostridioides difficile]_x0001_OFA27758.1 lactate racemization operon protein LarA [Clostridioides difficile]_x0001_AXU49402.1 hypothetical protein CD…
#=GS WP_077745755.1/8-213 DE [subseq from] nickel-dependent lactate racemase [Clostridioides difficile]_x0001_SJO65619.1 Domain of uncharacterised function (DUF2088) [Clostridioides difficile]
#=GS WP_074078149.1/8-213 DE [subseq from] nickel-dependent lactate racemase, partial [Clostridioides difficile]
#=GS WP_021383837.1/8-213 DE [subseq from] nickel-dependent lactate racemase [Clostridioides difficile]_x0001_EQF26093.1 hypothetical protein QEW_1547 [Clostridioides difficile CD160]
#=GS ALP03047.1/8-213 DE [subseq from] hypothetical protein PCZ31_1108 [Clostridioides difficile]
#=GS WP_102814467.1/8-213 DE [subseq from] nickel-dependent lactate racemase [Clostridioides difficile]_x0001_VHX60208.1 uronate isomerase [Clostridioides difficile]_x0001_VIB68027.1 uronate isomerase [Clostridioides difficile]
#=GS WP_021366506.1/8-213 DE [subseq from] nickel-dependent lactate racemase [Clostridioides difficile]_x0001_EQE34375.1 hypothetical protein QC5_1125 [Clostridioides difficile CD34]_x0001_EQF81490.1 hypothetical protein QGM_1187 [Clostridioides difficile CD211]_x0001_EQK07389.1 hypothetical protein QUI_1274 [Clostridioides difficile P59]_x0001_EQK52266.1 hypothetical protein C674_1012 [Clostridi…
#=GS WP_021407932.1/8-213 DE [subseq from] nickel-dependent lactate racemase [Clostridioides difficile]_x0001_EQI01347.1 hypothetical protein QO7_1104 [Clostridioides difficile F314]_x0001_CCL33203.1 Conserved hypothetical protein [Clostridioides difficile T23]_x0001_PBE22610.1 lactate racemization operon protein LarA [Clostridioides difficile]_x0001_PBE58689.1 lactate racemization operon protein…
#=GS WP_021396721.1/8-213 DE [subseq from] nickel-dependent lactate racemase [Clostridioides difficile]_x0001_EQG59158.1 hypothetical protein QK3_1238 [Clostridioides difficile DA00145]_x0001_CCL25229.1 Conserved hypothetical protein [Clostridioides difficile T11]_x0001_CCL29246.1 Conserved hypothetical protein [Clostridioides difficile E15]_x0001_CCL37088.1 Conserved hypothetical protein [Clostr…
#=GS WP_074437935.1/8-213 DE [subseq from] nickel-dependent lactate racemase [Clostridioides difficile]
#=GS WP_102822478.1/8-213 DE [subseq from] nickel-dependent lactate racemase [Clostridioides difficile]
#=GS WP_033065559.1/8-204 DE [subseq from] nickel-dependent lactate racemase [Clostridium botulinum]_x0001_KEI99641.1 hypothetical protein N496_08730 [Clostridium botulinum A2B3 87]
#=GS WP_012721176.1/8-204 DE [subseq from] nickel-dependent lactate racemase [Clostridium botulinum]_x0001_ACQ54200.1 conserved hypothetical protein [Clostridium botulinum Ba4 str. 657]_x0001_AJD25862.1 hypothetical protein T257_3644 [Clostridium botulinum CDC_297]_x0001_AJE12483.1 hypothetical protein T259_2621 [Clostridium botulinum CDC_1436]_x0001_APQ99693.1 hypothetical protein RSJ2_1732 [Clo…
#=GS WP_103927185.1/8-213 DE [subseq from] nickel-dependent lactate racemase [Clostridioides difficile]
#=GS WP_045898105.1/8-213 DE [subseq from] nickel-dependent lactate racemase [Clostridium botulinum]_x0001_APF27660.1 hypothetical protein NPD7_2062 [Clostridium botulinum]
#=GS WP_061320404.1/8-204 DE [subseq from] nickel-dependent lactate racemase [Clostridium botulinum]
#=GS WP_075052564.1/8-213 DE [subseq from] nickel-dependent lactate racemase [Clostridioides difficile]
#=GS WP_003489345.1/8-213 DE [subseq from] MULTISPECIES: nickel-dependent lactate racemase [Clostridium]_x0001_EDU38859.1 hypothetical protein CLOSPO_01721 [Clostridium sporogenes ATCC 15579]_x0001_KIS22994.1 lactate racemization operon protein LarA [Clostridium botulinum B2 450]_x0001_OSB18143.1 lactate racemization operon protein LarA [Clostridium sporogenes]
#=GS WP_032079677.1/8-206 DE [subseq from] nickel-dependent lactate racemase [Clostridium drakei]_x0001_AWI05367.1 hypothetical protein B9W14_12925 [Clostridium drakei]
#=GS WP_061323019.1/8-204 DE [subseq from] nickel-dependent lactate racemase [Clostridium botulinum]_x0001_AUN03284.1 hypothetical protein RSJ19_10270 [Clostridium botulinum]
#=GS WP_120169360.1/8-213 DE [subseq from] nickel-dependent lactate racemase [Thermohalobacter berrensis]_x0001_RKD31541.1 lactate racemization operon protein LarA [Thermohalobacter berrensis]
#=GS WP_077709325.1/8-213 DE [subseq from] nickel-dependent lactate racemase [Clostridioides difficile]_x0001_SJW46395.1 uronate isomerase [Clostridioides difficile]_x0001_SJQ45999.1 Domain of uncharacterised function (DUF2088) [Clostridioides difficile]_x0001_VFD72050.1 uronate isomerase [Clostridioides difficile]_x0001_VFD12429.1 uronate isomerase [Clostridioides difficile]
#=GS WP_106574599.1/8-204 DE [subseq from] nickel-dependent lactate racemase [Clostridium botulinum]_x0001_PSM02422.1 hypothetical protein C6C12_08975 [Clostridium botulinum]
#=GS WP_032547248.1/8-213 DE [subseq from] nickel-dependent lactate racemase [Clostridioides difficile]_x0001_KJF63079.1 lactate racemization operon protein LarA [Clostridioides difficile]_x0001_SJU81171.1 uronate isomerase [Clostridioides difficile]_x0001_SJU83764.1 uronate isomerase [Clostridioides difficile]_x0001_SJU62685.1 uronate isomerase [Clostridioides difficile]_x0001_SJV32918.1 uronate…
#=GS WP_107598978.1/8-213 DE [subseq from] nickel-dependent lactate racemase [Clostridioides difficile]
#=GS WP_135349513.1/8-213 DE [subseq from] nickel-dependent lactate racemase [Sporolactobacillus shoreae]_x0001_TGA96745.1 nickel-dependent lactate racemase [Sporolactobacillus shoreae]
#=GS KJS88396.1/10-212 DE [subseq from] hypothetical protein JM58_01115 [Peptococcaceae bacterium BICA1-8]
#=GS WP_013238217.1/10-215 DE [subseq from] MULTISPECIES: nickel-dependent lactate racemase [Clostridium]_x0001_ADK14620.1 conserved hypothetical protein [Clostridium ljungdahlii DSM 13528]_x0001_OAA85857.1 hypothetical protein WX45_00062 [Clostridium ljungdahlii DSM 13528]_x0001_RMD01299.1 nickel-dependent lactate racemase [Clostridium autoethanogenum]
#=GS WP_063602562.1/10-215 DE [subseq from] nickel-dependent lactate racemase [Clostridium coskatii]_x0001_OAA85249.1 hypothetical protein WX73_03251 [Clostridium coskatii]_x0001_OBR92706.1 hypothetical protein CLCOS_27680 [Clostridium coskatii]
#=GS WP_010964087.1/10-215 DE [subseq from] MULTISPECIES: nickel-dependent lactate racemase [Clostridium]_x0001_NP_347405.1 hypothetical protein CA_C0769 [Clostridium acetobutylicum ATCC 824]_x0001_AAK78745.1 Uncharacterized conserved protein [Clostridium acetobutylicum ATCC 824]_x0001_ADZ19819.1 Conserved hypothetical protein [Clostridium acetobutylicum EA 2018]_x0001_AEI31428.1 hypothetical pro…
#=GS WP_107572357.1/8-213 DE [subseq from] nickel-dependent lactate racemase [Clostridioides difficile]
#=GS WP_003419099.1/8-213 DE [subseq from] nickel-dependent lactate racemase [Clostridioides difficile]_x0001_EFH06834.1 hypothetical protein HMPREF0220_2145 [Clostridioides difficile NAP08]_x0001_EFH14328.1 hypothetical protein HMPREF0219_2974 [Clostridioides difficile NAP07]_x0001_CCK89957.1 Conserved hypothetical protein [Clostridioides difficile T5]_x0001_CCK92751.1 Conserved hypothetical pro…
#=GS WP_095926748.1/8-213 DE [subseq from] nickel-dependent lactate racemase [Clostridioides difficile]_x0001_PBI21761.1 lactate racemization operon protein LarA [Clostridioides difficile]
#=GS WP_077857205.1/8-205 DE [subseq from] nickel-dependent lactate racemase [Clostridium sp. BL-8]_x0001_OOM81405.1 hypothetical protein CLOBL_01110 [Clostridium sp. BL-8]
#=GS WP_066019840.1/10-215 DE [subseq from] MULTISPECIES: nickel-dependent lactate racemase [Clostridium]_x0001_PJI06930.1 DUF2088 domain-containing protein [Clostridium sp. CT7]
#=GS WP_107595069.1/8-213 DE [subseq from] nickel-dependent lactate racemase [Clostridioides difficile]
#=GS WP_041348255.1/8-213 DE [subseq from] nickel-dependent lactate racemase [Clostridium botulinum]_x0001_KGO14781.1 lactate racemization operon protein LarA [Clostridium botulinum]_x0001_KIN81481.1 lactate racemization operon protein LarA [Clostridium botulinum]
#=GS WP_133629506.1/8-206 DE [subseq from] nickel-dependent lactate racemase [Fonticella tunisiensis]_x0001_TDT45649.1 nickel-dependent lactate racemase [Fonticella tunisiensis]
#=GS WP_084116582.1/8-205 DE [subseq from] nickel-dependent lactate racemase [Clostridium acidisoli]_x0001_SMC26288.1 Nickel-dependent lactate racemase [Clostridium acidisoli DSM 12555]
#=GS WP_107614674.1/8-213 DE [subseq from] nickel-dependent lactate racemase [Clostridioides difficile]_x0001_VFC52339.1 uronate isomerase [Clostridioides difficile]_x0001_VIF57478.1 uronate isomerase [Clostridioides difficile]_x0001_VHX71326.1 uronate isomerase [Clostridioides difficile]_x0001_VIF50657.1 uronate isomerase [Clostridioides difficile]_x0001_VIF64561.1 uronate isomerase [Clostridioi…
#=GS WP_100487040.1/8-213 DE [subseq from] nickel-dependent lactate racemase [Sporolactobacillus pectinivorans]
#=GS WP_029163376.1/8-206 DE [subseq from] nickel-dependent lactate racemase [Clostridium scatologenes]_x0001_AKA67311.1 hypothetical protein CSCA_0186 [Clostridium scatologenes]
#=GS WP_063727805.1/9-204 DE [subseq from] nickel-dependent lactate racemase [Kosmotoga sp. DU53]
#=GS WP_040466083.1/8-211 DE [subseq from] nickel-dependent lactate racemase [Holdemanella biformis]
#=GS WP_066629648.1/8-204 DE [subseq from] nickel-dependent lactate racemase [Clostridium magnum]_x0001_KZL89200.1 hypothetical protein CLMAG_54180 [Clostridium magnum DSM 2767]_x0001_SHJ35385.1 Nickel-dependent lactate racemase [Clostridium magnum DSM 2767]
#=GS WP_137644170.1/8-213 DE [subseq from] nickel-dependent lactate racemase [Lactobacillus plajomi]
#=GS WP_061858903.1/8-209 DE [subseq from] MULTISPECIES: nickel-dependent lactate racemase [Clostridium]_x0001_KYH28364.1 hypothetical protein CLCOL_20920 [Clostridium colicanis DSM 13634]_x0001_PRR68806.1 hypothetical protein CPAL_27070 [Clostridium thermopalmarium DSM 5974]_x0001_PVZ22612.1 nickel-dependent lactate racemase [Clostridium thermopalmarium DSM 5974]
#=GS EEC90946.1/29-232 DE [subseq from] hypothetical protein EUBIFOR_00494 [Holdemanella biformis DSM 3989]
#=GS KJS19924.1/10-211 DE [subseq from] hypothetical protein VR72_16810 [Clostridiaceae bacterium BRH_c20a]
#=GS WP_118010427.1/8-209 DE [subseq from] nickel-dependent lactate racemase [Holdemanella biformis]_x0001_RHB09482.1 nickel-dependent lactate racemase [Holdemanella biformis]
#=GS WP_118319319.1/8-209 DE [subseq from] nickel-dependent lactate racemase [Holdemanella biformis]_x0001_RGS48378.1 nickel-dependent lactate racemase [Holdemanella biformis]
#=GS WP_149171960.1/7-211 DE [subseq from] nickel-dependent lactate racemase [Selenomonas sp. mPRGC5]_x0001_TYZ21109.1 nickel-dependent lactate racemase [Selenomonas sp. mPRGC5]
#=GS WP_152690072.1/8-213 DE [subseq from] nickel-dependent lactate racemase [Lactobacillus delbrueckii]_x0001_KIY24892.1 lactate racemization operon protein LarA [Lactobacillus delbrueckii subsp. bulgaricus]
#=GS WP_050889315.1/8-213 DE [subseq from] nickel-dependent lactate racemase [Lactobacillus delbrueckii]_x0001_KNE31412.1 lactate racemization operon protein LarA [Lactobacillus delbrueckii subsp. indicus]_x0001_APP02190.1 lactate racemization operon protein LarA [Lactobacillus delbrueckii subsp. indicus]_x0001_TXG08142.1 nickel-dependent lactate racemase [Lactobacillus delbrueckii subsp. bulgari…
#=GS WP_044822911.1/8-213 DE [subseq from] nickel-dependent lactate racemase [Clostridium aceticum]_x0001_KJF28830.1 lactate racemization operon protein LarA [Clostridium aceticum]
#=GS AKL95361.1/9-214 DE [subseq from] putative protein DUF2088 [Clostridium aceticum]
#=GS WP_054273183.1/8-213 DE [subseq from] nickel-dependent lactate racemase [Clostridioides difficile]_x0001_KPI55790.1 lactate racemization operon protein LarA [Clostridioides difficile]
#=GS WP_092927404.1/8-213 DE [subseq from] nickel-dependent lactate racemase [Romboutsia sp. MT17]
#=GS WP_015868364.1/9-204 DE [subseq from] nickel-dependent lactate racemase [Kosmotoga olearia]_x0001_ACR79702.1 conserved hypothetical protein [Kosmotoga olearia TBF 19.5.1]
#=GS WP_030034096.1/8-213 DE [subseq from] nickel-dependent lactate racemase [Clostridium botulinum]_x0001_GAE01498.1 novel D-mannonate dehydrogenase [Clostridium botulinum B str. Osaka05]
#=GS WP_118324321.1/8-209 DE [subseq from] nickel-dependent lactate racemase [Holdemanella biformis]_x0001_RGU73114.1 nickel-dependent lactate racemase [Holdemanella biformis]_x0001_RGU94076.1 nickel-dependent lactate racemase [Holdemanella biformis]
#=GS WP_118356681.1/8-209 DE [subseq from] nickel-dependent lactate racemase [Holdemanella biformis]_x0001_RGW76537.1 nickel-dependent lactate racemase [Holdemanella biformis]
#=GS WP_070972716.1/8-206 DE [subseq from] nickel-dependent lactate racemase [Clostridium formicaceticum]_x0001_AOY78101.1 hypothetical protein BJL90_20900 [Clostridium formicaceticum]_x0001_ARE88751.1 hypothetical protein CLFO_31570 [Clostridium formicaceticum]
#=GS WP_025776008.1/8-204 DE [subseq from] nickel-dependent lactate racemase [Clostridium botulinum]_x0001_KEI87092.1 hypothetical protein N492_08750 [Clostridium botulinum B2 267]_x0001_OPD34103.1 hypothetical protein AL713_01720 [Clostridium botulinum]_x0001_OPD37984.1 hypothetical protein AL714_05335 [Clostridium botulinum]_x0001_OSA87426.1 hypothetical protein B2H91_04155 [Clostridium botulin…
#=GS WP_107618533.1/8-213 DE [subseq from] nickel-dependent lactate racemase [Clostridioides difficile]_x0001_VFF91428.1 uronate isomerase [Clostridioides difficile]_x0001_VIF57128.1 uronate isomerase [Clostridioides difficile]
#=GS WP_070421051.1/8-213 DE [subseq from] nickel-dependent lactate racemase [Clostridium sp. HMSC19B10]_x0001_OFU31886.1 lactate racemization operon protein LarA [Clostridium sp. HMSC19B10]
#=GS WP_117995576.1/8-209 DE [subseq from] nickel-dependent lactate racemase [Eubacterium sp. AF22-8LB]_x0001_RGS29940.1 nickel-dependent lactate racemase [Eubacterium sp. AF22-8LB]
#=GS WP_122638313.1/8-213 DE [subseq from] nickel-dependent lactate racemase [Romboutsia sp. Marseille-P6047]
#=GS WP_101527776.1/8-204 DE [subseq from] nickel-dependent lactate racemase [Clostridium botulinum]_x0001_AUM99157.1 hypothetical protein RSJ13_09120 [Clostridium botulinum]
#=GS WP_033608174.1/8-213 DE [subseq from] nickel-dependent lactate racemase, partial [Lactobacillus plantarum]
#=GS WP_007060837.1/8-206 DE [subseq from] nickel-dependent lactate racemase [Clostridium carboxidivorans]_x0001_EET87556.1 conserved hypothetical protein [Clostridium carboxidivorans P7]_x0001_EFG87322.1 hypothetical protein CLCAR_2846 [Clostridium carboxidivorans P7]_x0001_AKN31837.1 hypothetical protein Ccar_13575 [Clostridium carboxidivorans P7]
#=GS WP_090934333.1/9-207 DE [subseq from] nickel-dependent lactate racemase [Pelosinus propionicus]_x0001_SFL59120.1 Nickel-dependent lactate racemase [Pelosinus propionicus DSM 13327]
#=GS WP_137606154.1/8-213 DE [subseq from] nickel-dependent lactate racemase [Lactobacillus sp. 116-1A]
#=GS WP_106899146.1/8-213 DE [subseq from] nickel-dependent lactate racemase [Clostridium botulinum]_x0001_AVQ48225.1 lactate racemization operon protein LarA [Clostridium botulinum]_x0001_AVQ44681.1 lactate racemization operon protein LarA [Clostridium botulinum]
#=GS WP_017752262.1/8-205 DE [subseq from] nickel-dependent lactate racemase [Clostridium tyrobutyricum]
#=GS WP_017895836.1/8-205 DE [subseq from] nickel-dependent lactate racemase [Clostridium tyrobutyricum]_x0001_CDL92196.1 Transcriptional regulator [Clostridium tyrobutyricum DIVETGP]_x0001_AND83764.1 hypothetical protein CTK_C04960 [Clostridium tyrobutyricum]_x0001_ANP68523.1 hypothetical protein BA182_02190 [Clostridium tyrobutyricum]
#=GS WP_023510983.1/8-213 DE [subseq from] nickel-dependent lactate racemase [Sporolactobacillus laevolacticus]_x0001_EST11021.1 lactate racemization operon protein LarA [Sporolactobacillus laevolacticus DSM 442]
#=GS WP_087701560.1/8-205 DE [subseq from] nickel-dependent lactate racemase [Clostridium diolis]_x0001_OVE69655.1 hypothetical protein CCS79_06765 [Clostridium diolis]
#=GS WP_103929357.1/8-213 DE [subseq from] nickel-dependent lactate racemase [Clostridioides difficile]
#=GS WP_007932961.1/9-209 DE [subseq from] MULTISPECIES: nickel-dependent lactate racemase [Pelosinus]_x0001_EIW19343.1 Protein of unknown function DUF2088 [Pelosinus fermentans B4]_x0001_EIW24926.1 Protein of unknown function DUF2088 [Pelosinus fermentans A11]_x0001_OAM96344.1 Protein of unknown function DUF2088 [Pelosinus fermentans DSM 17108]_x0001_SDR39122.1 Nickel-dependent lactate racemase …
#=GS WP_023976681.1/8-205 DE [subseq from] nickel-dependent lactate racemase [Clostridium beijerinckii]_x0001_ALB47427.1 nickel-dependent lactate racemase [Clostridium beijerinckii NRRL B-598]
#=GS WP_032077414.1/8-206 DE [subseq from] nickel-dependent lactate racemase [Clostridium drakei]_x0001_AWI06248.1 hypothetical protein B9W14_17625 [Clostridium drakei]
#=GS WP_039652844.1/8-205 DE [subseq from] nickel-dependent lactate racemase [Clostridium tyrobutyricum]
#=GS WP_078114888.1/8-205 DE [subseq from] nickel-dependent lactate racemase [Clostridium beijerinckii]_x0001_OOP74012.1 hypothetical protein CBEIBR21_05805 [Clostridium beijerinckii]
#=GS WP_039657644.1/8-205 DE [subseq from] nickel-dependent lactate racemase [Clostridium tyrobutyricum]
#=GS WP_106062636.1/8-213 DE [subseq from] nickel-dependent lactate racemase [Clostridium liquoris]_x0001_PRR80067.1 hypothetical protein CLLI_04510 [Clostridium liquoris]
#=GS WP_109713505.1/8-212 DE [subseq from] nickel-dependent lactate racemase [Faecalicatena contorta]_x0001_PWJ48030.1 nickel-dependent lactate racemase [Faecalicatena contorta]_x0001_SUQ15557.1 Nickel-dependent lactate racemase [Faecalicatena contorta]
#=GS SPX68582.1/8-213 DE [subseq from] lactate racemization operon protein LarA [Lactobacillus plantarum subsp. plantarum]
#=GS WP_074515789.1/7-212 DE [subseq from] nickel-dependent lactate racemase [Selenomonas ruminantium]_x0001_SDG92654.1 Nickel-dependent lactate racemase [Selenomonas ruminantium]
#=GS WP_127720764.1/10-215 DE [subseq from] nickel-dependent lactate racemase [Clostridium sp. AWRP]_x0001_AZV56528.1 nickel-dependent lactate racemase [Clostridium sp. AWRP]
#=GS WP_072533212.1/8-213 DE [subseq from] MULTISPECIES: nickel-dependent lactate racemase [Lactobacillus]_x0001_ARO05466.1 lactate racemization operon protein LarA [Lactobacillus plantarum]_x0001_QAS25631.1 nickel-dependent lactate racemase [Lactobacillus plantarum]
#=GS WP_066629974.1/8-206 DE [subseq from] nickel-dependent lactate racemase [Clostridium magnum]_x0001_KZL89066.1 hypothetical protein CLMAG_55510 [Clostridium magnum DSM 2767]_x0001_SHI29983.1 Nickel-dependent lactate racemase [Clostridium magnum DSM 2767]
#=GS WP_012342029.1/8-213 DE [subseq from] nickel-dependent lactate racemase [Clostridium botulinum]_x0001_ACA53848.1 conserved hypothetical protein [Clostridium botulinum A3 str. Loch Maree]
#=GS WP_033170362.1/7-212 DE [subseq from] nickel-dependent lactate racemase [Selenomonas sp. ND2010]
#=GS WP_077830329.1/8-205 DE [subseq from] MULTISPECIES: nickel-dependent lactate racemase [Clostridium]_x0001_OOM34345.1 hypothetical protein CLOBE_02860 [Clostridium beijerinckii]_x0001_OOM47355.1 hypothetical protein CBEIJ_28240 [Clostridium beijerinckii]_x0001_AVK50296.1 hypothetical protein AXY43_21110 [Clostridium sp. MF28]_x0001_PSM59310.1 nickel-dependent lactate racemase [Clostridium dio…
#=GS WP_072584914.1/8-213 DE [subseq from] nickel-dependent lactate racemase [Clostridium botulinum]_x0001_APH15090.1 hypothetical protein NPD5_1048 [Clostridium botulinum]
#=GS WP_077840698.1/8-205 DE [subseq from] nickel-dependent lactate racemase [Clostridium beijerinckii]_x0001_OOM55451.1 hypothetical protein CLBCK_44990 [Clostridium beijerinckii]
#=GS WP_011968577.1/8-205 DE [subseq from] nickel-dependent lactate racemase [Clostridium beijerinckii]_x0001_ABR33423.1 conserved hypothetical protein [Clostridium beijerinckii NCIMB 8052]_x0001_AIU01305.1 hypothetical protein Cbs_1241 [Clostridium beijerinckii ATCC 35702]_x0001_OOM24263.1 hypothetical protein CLBEI_22110 [Clostridium beijerinckii]_x0001_OOM45322.1 hypothetical protein CLOSB_188…
#=GS WP_118114882.1/8-209 DE [subseq from] nickel-dependent lactate racemase [Eubacterium sp. AM28-29]_x0001_RHE41150.1 nickel-dependent lactate racemase [Eubacterium sp. AM28-29]
#=GS WP_150358765.1/8-213 DE [subseq from] nickel-dependent lactate racemase [Clostridium sp. HV4-5-A1G]_x0001_KAA8666486.1 nickel-dependent lactate racemase [Clostridium sp. HV4-5-A1G]
#=GS WP_040109382.1/8-213 DE [subseq from] nickel-dependent lactate racemase [Clostridium botulinum]_x0001_AJD32000.1 hypothetical protein T258_3587 [Clostridium botulinum Prevot_594]
#=GS WP_135294427.1/8-213 DE [subseq from] nickel-dependent lactate racemase [Lactobacillus plantarum]_x0001_TFZ24958.1 nickel-dependent lactate racemase [Lactobacillus plantarum]
#=GS WP_136710627.1/8-205 DE [subseq from] nickel-dependent lactate racemase [Clostridium tyrobutyricum]_x0001_QCH26569.1 hypothetical protein EZN00_00158 [Clostridium tyrobutyricum]
#=GS WP_106010645.1/8-213 DE [subseq from] nickel-dependent lactate racemase [Clostridium luticellarii]_x0001_PRR81602.1 hypothetical protein CLLU_30890 [Clostridium luticellarii]
#=GS WP_033610884.1/8-213 DE [subseq from] nickel-dependent lactate racemase [Lactobacillus paraplantarum]_x0001_KGE75571.1 lactate racemization operon protein LarA [Lactobacillus paraplantarum]_x0001_ALO03450.1 lactate racemization operon protein LarA [Lactobacillus paraplantarum]_x0001_RDG11930.1 nickel-dependent lactate racemase [Lactobacillus paraplantarum]_x0001_TBX52688.1 nickel-dependent l…
#=GS WP_123054302.1/8-206 DE [subseq from] nickel-dependent lactate racemase [Clostridium sp. JN-1]
#=GS WP_022746638.1/8-213 DE [subseq from] nickel-dependent lactate racemase [Clostridium saccharobutylicum]_x0001_AGX43490.1 hypothetical protein CLSA_c25170 [Clostridium saccharobutylicum DSM 13864]_x0001_OAV40895.1 hypothetical protein M945_1645 [Clostridium saccharobutylicum DSM 13864]_x0001_AQR90787.1 hypothetical protein CLOSC_25080 [Clostridium saccharobutylicum]_x0001_AQS00691.1 hypotheti…
#=GS WP_048162151.1/13-208 DE [subseq from] nickel-dependent lactate racemase [Methanosarcina sp. 1.H.A.2.2]_x0001_KKH47750.1 transcriptional regulator [Methanosarcina sp. 1.H.A.2.2]
#=GS WP_077305327.1/8-205 DE [subseq from] nickel-dependent lactate racemase [Clostridium beijerinckii]_x0001_AQS03889.1 hypothetical protein CLBIJ_13040 [Clostridium beijerinckii]_x0001_OOM31979.1 hypothetical protein CLBEJ_20770 [Clostridium beijerinckii]_x0001_OOM38618.1 hypothetical protein CLOBJ_22240 [Clostridium beijerinckii]
#=GS WP_048171124.1/12-208 DE [subseq from] nickel-dependent lactate racemase [Methanosarcina sp. 2.H.A.1B.4]_x0001_KKG10060.1 transcriptional regulator [Methanosarcina sp. 2.H.A.1B.4]
#=GS WP_133628580.1/8-213 DE [subseq from] nickel-dependent lactate racemase [Fonticella tunisiensis]_x0001_TDT51951.1 nickel-dependent lactate racemase [Fonticella tunisiensis]
#=GS WP_024623806.1/8-213 DE [subseq from] nickel-dependent lactate racemase [Lactobacillus fabifermentans]_x0001_ETY75542.1 lactate racemization operon protein LarA [Lactobacillus fabifermentans T30PCM01]_x0001_KRO26389.1 hypothetical protein DY78_GL000992 [Lactobacillus fabifermentans DSM 21115]
#=GS WP_057548074.1/7-212 DE [subseq from] nickel-dependent lactate racemase [Paeniclostridium sordellii]_x0001_CEQ19787.1 uronate isomerase [[Clostridium] sordellii]
#=GS WP_041895047.1/8-205 DE [subseq from] nickel-dependent lactate racemase [Clostridium beijerinckii]_x0001_AJG97982.1 hypothetical protein LF65_01370 [Clostridium beijerinckii]
#=GS WP_063723157.1/8-213 DE [subseq from] nickel-dependent lactate racemase [Lactobacillus plantarum]_x0001_KZU04629.1 Transcriptional regulator [Lactobacillus plantarum]_x0001_ANM73788.1 lactate racemization operon protein LarA [Lactobacillus plantarum]_x0001_ARW34116.1 hypothetical protein S102022_00098 [Lactobacillus plantarum]
#=GS WP_021127987.1/7-212 DE [subseq from] nickel-dependent lactate racemase [Paeniclostridium sordellii]_x0001_EPZ59570.1 hypothetical protein H476_0711 [[Clostridium] sordellii VPI 9048]_x0001_CEK33190.1 uronate isomerase,Domain of unknown function (DUF2088) [[Clostridium] sordellii]_x0001_CEK38761.1 conserved hypothetical protein [[Clostridium] sordellii]_x0001_CEN27168.1 uronate isomerase [[C…
#=GS WP_009170932.1/8-205 DE [subseq from] nickel-dependent lactate racemase [Clostridium sp. DL-VIII]_x0001_EHJ00272.1 Protein of unknown function DUF2088 [Clostridium sp. DL-VIII]
#=GS WP_103697641.1/8-205 DE [subseq from] nickel-dependent lactate racemase [Clostridium sp. 2-1]_x0001_POO93032.1 hypothetical protein C1H57_01085 [Clostridium sp. 2-1]
#=GS WP_008419246.1/8-205 DE [subseq from] nickel-dependent lactate racemase [Clostridium sp. LS]_x0001_EKQ57693.1 hypothetical protein A370_00681 [Clostridium sp. Maddingley MBC34-26]
#=GS WP_151229120.1/8-204 DE [subseq from] nickel-dependent lactate racemase [Clostridium botulinum]_x0001_RFM21973.1 nickel-dependent lactate racemase [Clostridium botulinum]
#=GS KLD59632.1/8-213 DE [subseq from] lactate racemization operon protein LarA, partial [Lactobacillus plantarum]
#=GS WP_055069795.1/8-213 DE [subseq from] nickel-dependent lactate racemase [Clostridium sp. ND2]
#=GS CEI73723.1/8-213 DE [subseq from] Transcriptional regulator [Romboutsia hominis]
#=GS WP_061328612.1/8-213 DE [subseq from] nickel-dependent lactate racemase [Clostridium botulinum]_x0001_AUM94868.1 lactate racemization operon protein LarA [Clostridium botulinum]_x0001_AVQ52305.1 nickel-dependent lactate racemase [Clostridium botulinum]
#=GS WP_017210000.1/8-205 DE [subseq from] nickel-dependent lactate racemase [Clostridium beijerinckii]
#=GS WP_096043915.1/8-204 DE [subseq from] nickel-dependent lactate racemase [Clostridium botulinum]_x0001_APF26574.1 hypothetical protein NPD7_1208 [Clostridium botulinum]
#=GS WP_103002193.1/8-213 DE [subseq from] nickel-dependent lactate racemase [Lactobacillus plantarum]_x0001_AUS72744.1 hypothetical protein C1T23_02057 [Lactobacillus plantarum]
#=GS WP_096240857.1/8-211 DE [subseq from] nickel-dependent lactate racemase [Anaerobutyricum hallii]_x0001_SOB72914.1 Domain of unknown function DUF2088 [Anaerobutyricum hallii]
#=GS WP_027822290.1/8-213 DE [subseq from] nickel-dependent lactate racemase [Lactobacillus plantarum]_x0001_ASL78569.1 Transcriptional regulator [Lactobacillus plantarum]_x0001_TXJ68161.1 nickel-dependent lactate racemase [Lactobacillus plantarum]_x0001_TXJ71913.1 nickel-dependent lactate racemase [Lactobacillus plantarum]_x0001_TXJ94788.1 nickel-dependent lactate racemase [Lactobacillus plantar…
#=GS WP_097037136.1/8-213 DE [subseq from] nickel-dependent lactate racemase [Lactobacillus plantarum]
#=GS WP_076636596.1/5-210 DE [subseq from] nickel-dependent lactate racemase, partial [Lactobacillus plantarum]
#=GS AVQ37980.1/8-213 DE [subseq from] lactate racemization operon protein LarA [Clostridium botulinum]_x0001_AVQ41604.1 lactate racemization operon protein LarA [Clostridium botulinum]
#=GS WP_045351411.1/8-213 DE [subseq from] nickel-dependent lactate racemase [Lactobacillus plantarum]_x0001_KZU95109.1 Transcriptional regulator [Lactobacillus plantarum]
#=GS WP_064578479.1/8-213 DE [subseq from] nickel-dependent lactate racemase [Lactobacillus plantarum]_x0001_ANJ14504.1 lactate racemization operon protein LarA [Lactobacillus plantarum]
#=GS WP_063489796.1/5-210 DE [subseq from] nickel-dependent lactate racemase, partial [Lactobacillus plantarum]_x0001_PKX64508.1 DUF2088 domain-containing protein, partial [Lactobacillus plantarum]
#=GS WP_076631631.1/5-210 DE [subseq from] nickel-dependent lactate racemase [Lactobacillus plantarum]
#=GS WP_076641150.1/8-213 DE [subseq from] nickel-dependent lactate racemase [Lactobacillus plantarum]_x0001_QCS75847.1 nickel-dependent lactate racemase [Lactobacillus plantarum subsp. plantarum]
#=GS WP_128536810.1/8-213 DE [subseq from] nickel-dependent lactate racemase [Lactobacillus plantarum]_x0001_RWZ43120.1 nickel-dependent lactate racemase [Lactobacillus plantarum]
#=GS WP_119462966.1/8-213 DE [subseq from] nickel-dependent lactate racemase [Lactobacillus plantarum]
#=GS WP_033608186.1/8-213 DE [subseq from] nickel-dependent lactate racemase [Lactobacillus plantarum]_x0001_KEZ16263.1 hypothetical protein Lp90_0064 [Lactobacillus plantarum]
#=GS WP_003641711.1/8-213 DE [subseq from] MULTISPECIES: nickel-dependent lactate racemase [Lactobacillus]_x0001_ACT60994.1 conserved hypothetical protein [Lactobacillus plantarum JDM1]_x0001_EFK30485.1 hypothetical protein HMPREF0531_10190 [Lactobacillus plantarum subsp. plantarum ATCC 14917 = JCM 1149 = CGMCC 1.2437]_x0001_ADN97309.1 hypothetical protein LPST_C0085 [Lactobacillus plantarum subs…
#=GS WP_039677968.1/8-213 DE [subseq from] nickel-dependent lactate racemase [Terrisporobacter othiniensis]_x0001_KHS58833.1 lactate racemization operon protein LarA [Terrisporobacter othiniensis]
#=GS WP_011100883.1/8-213 DE [subseq from] nickel-dependent lactate racemase [Lactobacillus plantarum]_x0001_YP_004888174.1 lactate racemization operon protein LarA [Lactobacillus plantarum WCFS1]_x0001_F9USS9.1 RecName: Full=Lactate racemase; Short=Lar; AltName: Full=Lactate racemization operon protein LarA_x0001_CCC77660.1 lactate racemization operon protein LarA [Lactobacillus plantarum WCFS1]
#=GS WP_024521160.1/8-213 DE [subseq from] nickel-dependent lactate racemase [Lactobacillus plantarum]
#=GS WP_053339205.1/8-213 DE [subseq from] nickel-dependent lactate racemase [Lactobacillus plantarum]_x0001_ASI64261.1 lactate racemization operon protein LarA [Lactobacillus plantarum subsp. plantarum]_x0001_BBA81889.1 lactate racemization operon protein LarA [Lactobacillus plantarum]
#=GS WP_137642364.1/8-213 DE [subseq from] nickel-dependent lactate racemase [Lactobacillus modestisalitolerans]
#=GS WP_142262683.1/8-213 DE [subseq from] nickel-dependent lactate racemase [Lactobacillus plantarum]_x0001_QDJ18693.1 lactate racemization operon protein LarA [Lactobacillus plantarum]
#=GS WP_118533893.1/8-213 DE [subseq from] nickel-dependent lactate racemase [Clostridium sp. AF27-2AA]_x0001_RHQ30662.1 nickel-dependent lactate racemase [Clostridium sp. AF27-2AA]
#=GS 6C1W_A/8-213 DE [subseq from] Chain A, Lactate racemase_x0001_6C1W_B Chain B, Lactate racemase_x0001_6C1W_C Chain C, Lactate racemase
#=GS WP_053241388.1/7-204 DE [subseq from] nickel-dependent lactate racemase [Clostridium sp. DMHC 10]_x0001_KOF56249.1 hypothetical protein AGR56_05105 [Clostridium sp. DMHC 10]
#=GS 5HUQ_A/8-213 DE [subseq from] Chain A, A Tethered Niacin-derived Pincer Complex With A Nickel-carbon Bond In Lactate Racemase_x0001_5HUQ_B Chain B, A Tethered Niacin-derived Pincer Complex With A Nickel-carbon Bond In Lactate Racemase
#=GS 4YNS_A/8-213 DE [subseq from] Chain A, A Tethered Niacin-derived Pincer Complex With A Nickel-carbon Bond In Lactate Racemase_x0001_4YNS_B Chain B, A Tethered Niacin-derived Pincer Complex With A Nickel-carbon Bond In Lactate Racemase
#=GS WP_117571965.1/8-209 DE [subseq from] nickel-dependent lactate racemase [Eubacterium sp. TM05-53]_x0001_RGJ69631.1 nickel-dependent lactate racemase [Eubacterium sp. TM05-53]
#=GS WP_147541770.1/8-213 DE [subseq from] nickel-dependent lactate racemase [Clostridiaceae bacterium]
#=GS WP_014425342.1/7-212 DE [subseq from] nickel-dependent lactate racemase [Selenomonas ruminantium]_x0001_BAL83915.1 hypothetical protein SELR_22070 [Selenomonas ruminantium subsp. lactilytica TAM6421]
#=GS WP_057570934.1/7-212 DE [subseq from] nickel-dependent lactate racemase [Paeniclostridium sordellii]_x0001_CEP44698.1 uronate isomerase [[Clostridium] sordellii]
#=GS WP_057562652.1/7-212 DE [subseq from] nickel-dependent lactate racemase [Paeniclostridium sordellii]_x0001_CEN31253.1 uronate isomerase [[Clostridium] sordellii]
#=GS WP_055328355.1/7-212 DE [subseq from] nickel-dependent lactate racemase [Paeniclostridium sordellii]_x0001_CEN25424.1 uronate isomerase [[Clostridium] sordellii]_x0001_CEO14465.1 uronate isomerase [[Clostridium] sordellii]_x0001_CEN30072.1 uronate isomerase [[Clostridium] sordellii]_x0001_CEN30720.1 uronate isomerase [[Clostridium] sordellii]_x0001_CEP81230.1 uronate isomerase [[Clostridium]…
#=GS WP_101509022.1/7-212 DE [subseq from] nickel-dependent lactate racemase [Paeniclostridium sordellii]_x0001_AUN14946.1 lactate racemization operon protein LarA [Paeniclostridium sordellii]
#=GS WP_117924099.1/8-209 DE [subseq from] nickel-dependent lactate racemase [Eubacterium sp. TM06-47]_x0001_RGJ48627.1 nickel-dependent lactate racemase [Eubacterium sp. TM06-47]
#=GS WP_057586827.1/7-212 DE [subseq from] nickel-dependent lactate racemase [Paeniclostridium sordellii]_x0001_CEN24022.1 uronate isomerase [[Clostridium] sordellii]
#=GS WP_055331290.1/7-212 DE [subseq from] nickel-dependent lactate racemase [Paeniclostridium sordellii]_x0001_CEP39351.1 uronate isomerase [[Clostridium] sordellii]_x0001_CEN79032.1 uronate isomerase [[Clostridium] sordellii]_x0001_CEQ04180.1 uronate isomerase [[Clostridium] sordellii]
#=GS RKX51254.1/8-204 DE [subseq from] nickel-dependent lactate racemase [Thermotogae bacterium]
#=GS WP_065415772.1/8-205 DE [subseq from] nickel-dependent lactate racemase [Clostridium beijerinckii]_x0001_OCB01058.1 hypothetical protein BGS1_00840 [Clostridium beijerinckii]
#=GS WP_147565398.1/8-205 DE [subseq from] nickel-dependent lactate racemase [Clostridium tyrobutyricum]
#=GS WP_045904234.1/8-209 DE [subseq from] MULTISPECIES: nickel-dependent lactate racemase [Clostridium]_x0001_APR01705.1 hypothetical protein RSJ2_1942 [Clostridium botulinum]_x0001_APU60917.1 hypothetical protein NPD8_2876 [Clostridium botulinum]_x0001_OSA75562.1 transcriptional regulator [Clostridium botulinum]_x0001_AUN03548.1 transcriptional regulator [Clostridium botulinum]
#=GS WP_019554461.1/10-215 DE [subseq from] nickel-dependent lactate racemase [Propionispira raffinosivorans]
#=GS WP_076178170.1/8-209 DE [subseq from] nickel-dependent lactate racemase [Clostridium botulinum]_x0001_KEI98124.1 transcriptional regulator [Clostridium botulinum F 357]
#=GS WP_061318093.1/8-209 DE [subseq from] nickel-dependent lactate racemase [Clostridium botulinum]_x0001_APH17430.1 hypothetical protein NPD3_775 [Clostridium botulinum]_x0001_AUM91656.1 transcriptional regulator [Clostridium botulinum]
#=GS WP_069137228.1/8-213 DE [subseq from] nickel-dependent lactate racemase [Lactobacillus plantarum]_x0001_AOG32623.1 hypothetical protein AWV72_01847 [Lactobacillus plantarum]
#=GS EQE87448.1/3-201 DE [subseq from] hypothetical protein QCW_1147 [Clostridioides difficile CD69]
#=GS WP_063490474.1/8-213 DE [subseq from] nickel-dependent lactate racemase [Lactobacillus plantarum]_x0001_KZU70308.1 Transcriptional regulator [Lactobacillus plantarum]
#=GS WP_048129016.1/12-208 DE [subseq from] nickel-dependent lactate racemase [Methanosarcina lacustris]
#=GS WP_077866125.1/8-205 DE [subseq from] nickel-dependent lactate racemase [Clostridium saccharobutylicum]_x0001_OOM10417.1 hypothetical protein CLOSAC_30380 [Clostridium saccharobutylicum]
#=GS AKB74259.1/14-210 DE [subseq from] Transcriptional regulator [Methanosarcina lacustris Z-7289]
#=GS WP_118300441.1/8-213 DE [subseq from] MULTISPECIES: nickel-dependent lactate racemase [unclassified Clostridium]_x0001_RHO07064.1 nickel-dependent lactate racemase [Clostridium sp. AM22-11AC]_x0001_RHQ04387.1 nickel-dependent lactate racemase [Clostridium sp. AM51-4]_x0001_RHT26731.1 nickel-dependent lactate racemase [Clostridium sp. AM32-2]_x0001_RHU34268.1 nickel-dependent lactate racemase…
#=GS WP_072896909.1/8-213 DE [subseq from] nickel-dependent lactate racemase [Clostridium fallax]_x0001_SHE98151.1 Nickel-dependent lactate racemase [Clostridium fallax]_x0001_SQB06469.1 uronate isomerase [Clostridium fallax]
#=GS WP_077867444.1/8-213 DE [subseq from] nickel-dependent lactate racemase [Clostridium saccharobutylicum]_x0001_OOM05914.1 hypothetical protein CLOSAC_44930 [Clostridium saccharobutylicum]
#=GS WP_140729656.1/8-213 DE [subseq from] nickel-dependent lactate racemase [Clostridioides difficile]_x0001_TPF29320.1 nickel-dependent lactate racemase [Clostridioides difficile]
#=GS WP_073253826.1/10-209 DE [subseq from] nickel-dependent lactate racemase [Caldanaerovirga acetigignens]_x0001_SHM17008.1 Nickel-dependent lactate racemase [Caldanaerovirga acetigignens]
#=GS WP_122058271.1/8-213 DE [subseq from] nickel-dependent lactate racemase [Clostridium autoethanogenum]_x0001_RMD02475.1 nickel-dependent lactate racemase [Clostridium autoethanogenum]
#=GS WP_021801597.1/8-213 DE [subseq from] nickel-dependent lactate racemase [Clostridium intestinale]_x0001_ERK31438.1 hypothetical protein CINTURNW_1587 [Clostridium intestinale URNW]
#=GS WP_100070660.1/8-213 DE [subseq from] nickel-dependent lactate racemase [Lactobacillus backii]_x0001_PIO82402.1 lactate racemization operon protein LarA [Lactobacillus backii]
#=GS WP_055182842.1/8-211 DE [subseq from] nickel-dependent lactate racemase [Anaerobutyricum hallii]_x0001_CUM98222.1 Domain of uncharacterised function (DUF2088) [Anaerobutyricum hallii]_x0001_CUN72173.1 Domain of uncharacterised function (DUF2088) [Anaerobutyricum hallii]_x0001_SCH99523.1 Domain of uncharacterised function (DUF2088) [uncultured Eubacterium sp.]_x0001_SCI94305.1 Domain of uncha…
#=GS WP_054631042.1/7-212 DE [subseq from] nickel-dependent lactate racemase [Paeniclostridium sordellii]_x0001_CEJ74322.1 conserved hypothetical protein [[Clostridium] sordellii]_x0001_CEK32379.1 uronate isomerase [[Clostridium] sordellii]_x0001_CEO25882.1 uronate isomerase [[Clostridium] sordellii]_x0001_CEN69863.1 uronate isomerase [[Clostridium] sordellii]_x0001_CEN73186.1 uronate isomerase […
#=GS WP_068225868.1/8-213 DE [subseq from] nickel-dependent lactate racemase [Lactobacillus backii]_x0001_ANK60549.1 lactate racemization operon protein LarA [Lactobacillus backii]_x0001_ANK61883.1 lactate racemization operon protein LarA [Lactobacillus backii]_x0001_ANK65500.1 lactate racemization operon protein LarA [Lactobacillus backii]_x0001_ANK67974.1 lactate racemization operon protein Lar…
#=GS WP_132245313.1/8-206 DE [subseq from] nickel-dependent lactate racemase [Marinisporobacter balticus]_x0001_TCO74586.1 nickel-dependent lactate racemase [Marinisporobacter balticus]
#=GS CDB17317.1/8-211 DE [subseq from] uncharacterized protein BN476_00929 [Eubacterium hallii CAG:12]
#=GS WP_114071089.1/8-213 DE [subseq from] nickel-dependent lactate racemase [Lactobacillus plantarum]_x0001_RCI89490.1 nickel-dependent lactate racemase [Lactobacillus plantarum]
#=GS WP_120766911.1/8-205 DE [subseq from] MULTISPECIES: nickel-dependent lactate racemase [Thermoanaerobacterales]_x0001_RKL62825.1 nickel-dependent lactate racemase [Thermoanaerobacteraceae bacterium SP2]_x0001_AYO32057.1 nickel-dependent lactate racemase [Thermoanaerobacterales bacterium SK-G1]
#=GS WP_076045315.1/8-209 DE [subseq from] nickel-dependent lactate racemase [Clostridium botulinum]_x0001_KEI87299.1 transcriptional regulator [Clostridium botulinum B2 267]_x0001_OSB03442.1 transcriptional regulator [Clostridium botulinum]
#=GS WP_017751587.1/8-213 DE [subseq from] nickel-dependent lactate racemase [Clostridium tyrobutyricum]_x0001_CDL90461.1 Novel D-mannonate dehydrogenase [Clostridium tyrobutyricum DIVETGP]_x0001_AND84833.1 hypothetical protein CTK_C15740 [Clostridium tyrobutyricum]_x0001_ANP69415.1 lactate racemization operon protein LarA [Clostridium tyrobutyricum]_x0001_QCH28138.1 hypothetical protein EZN00_01…
#=GS WP_027623183.1/9-213 DE [subseq from] nickel-dependent lactate racemase [Clostridium lundense]
#=GS WP_125980392.1/8-213 DE [subseq from] nickel-dependent lactate racemase [Lactobacillus iwatensis]
#=GS WP_149189293.1/7-212 DE [subseq from] nickel-dependent lactate racemase [Selenomonas sp. mPRGC8]_x0001_TYZ28329.1 nickel-dependent lactate racemase [Selenomonas sp. mPRGC8]
#=GS WP_075444445.1/7-212 DE [subseq from] nickel-dependent lactate racemase [Selenomonas ruminantium]_x0001_SFI14233.1 Nickel-dependent lactate racemase [Selenomonas ruminantium]
#=GS WP_099837955.1/8-209 DE [subseq from] nickel-dependent lactate racemase [Clostridium combesii]_x0001_PIH05491.1 transcriptional regulator [Clostridium combesii]
#=GS WP_137625113.1/8-213 DE [subseq from] nickel-dependent lactate racemase [Lactobacillus sp. 382-1]
#=GS WP_044825277.1/8-204 DE [subseq from] nickel-dependent lactate racemase [Clostridium aceticum]_x0001_KJF26664.1 hypothetical protein TZ02_12430 [Clostridium aceticum]_x0001_AKL96261.1 hypothetical protein CACET_c28160 [Clostridium aceticum]
#=GS WP_117532489.1/7-204 DE [subseq from] nickel-dependent lactate racemase [Anaerofustis stercorihominis]_x0001_RGD73878.1 nickel-dependent lactate racemase [Anaerofustis stercorihominis]
#=GS WP_151859697.1/8-206 DE [subseq from] nickel-dependent lactate racemase [Alkaliphilus sp. LacV]_x0001_KAB3539018.1 nickel-dependent lactate racemase [Alkaliphilus sp. LacV]
#=GS WP_061295533.1/8-209 DE [subseq from] nickel-dependent lactate racemase [Clostridium botulinum]_x0001_OSA81012.1 transcriptional regulator [Clostridium botulinum]
#=GS WP_012035602.1/8-206 DE [subseq from] nickel-dependent lactate racemase [Methanocella arvoryzae]_x0001_CAJ36964.1 conserved hypothetical protein [Methanocella arvoryzae MRE50]
#=GS WP_079006801.1/8-207 DE [subseq from] nickel-dependent lactate racemase [Clostridium botulinum]_x0001_OPD22391.1 transcriptional regulator [Clostridium botulinum]
#=GS WP_077835660.1/10-215 DE [subseq from] MULTISPECIES: nickel-dependent lactate racemase [Clostridium]_x0001_OOL85654.1 hypothetical protein CROST_33440 [Clostridium roseum]_x0001_OOL94181.1 hypothetical protein CLROS_38420 [Clostridium roseum]_x0001_OOM10970.1 hypothetical protein CLAUR_10780 [Clostridium aurantibutyricum]
#=GS WP_121451936.1/9-210 DE [subseq from] nickel-dependent lactate racemase [Desulfofundulus salinum]_x0001_RKO67526.1 nickel-dependent lactate racemase [Desulfofundulus salinum]
#=GS WP_074917385.1/8-213 DE [subseq from] nickel-dependent lactate racemase [Terrisporobacter glycolicus]_x0001_SFJ25585.1 Nickel-dependent lactate racemase [Terrisporobacter glycolicus]
#=GS CCY40930.1/8-213 DE [subseq from] putative uncharacterized protein [Clostridium sp. CAG:7]
#=GS WP_148557627.1/8-213 DE [subseq from] nickel-dependent lactate racemase [Terrisporobacter glycolicus]
#=GS WP_118718154.1/8-213 DE [subseq from] MULTISPECIES: nickel-dependent lactate racemase [unclassified Clostridium]_x0001_RHS86310.1 nickel-dependent lactate racemase [Clostridium sp. AM42-4]_x0001_RHV90168.1 nickel-dependent lactate racemase [Clostridium sp. OF09-36]
#=GS WP_048131407.1/13-208 DE [subseq from] nickel-dependent lactate racemase [Methanosarcina sp. 1.H.T.1A.1]_x0001_KKI00214.1 transcriptional regulator [Methanosarcina sp. 1.H.T.1A.1]
#=GS WP_057905771.1/8-213 DE [subseq from] nickel-dependent lactate racemase [Lactobacillus bifermentans]_x0001_KRK32498.1 hypothetical protein FC07_GL001921 [Lactobacillus bifermentans DSM 20003]_x0001_QGG60175.1 nickel-dependent lactate racemase [Lactobacillus bifermentans]
#=GS WP_019229920.1/8-213 DE [subseq from] nickel-dependent lactate racemase [Sedimentibacter sp. B4]
#=GS WP_072584258.1/8-204 DE [subseq from] nickel-dependent lactate racemase [Clostridium botulinum]_x0001_APH13932.1 hypothetical protein NPD5_221 [Clostridium botulinum]
#=GS WP_071647254.1/8-209 DE [subseq from] nickel-dependent lactate racemase [Clostridium botulinum]_x0001_APC80365.1 hypothetical protein NPD2_542 [Clostridium botulinum]
#=GS WP_054777762.1/8-210 DE [subseq from] nickel-dependent lactate racemase [Lactobacillus saniviri]_x0001_KRO17269.1 hypothetical protein IV56_GL000389 [Lactobacillus saniviri JCM 17471 = DSM 24301]
#=GS WP_152752192.1/9-206 DE [subseq from] nickel-dependent lactate racemase [Clostridium estertheticum]
#=GS WP_082816646.1/9-206 DE [subseq from] nickel-dependent lactate racemase [Anaerosporomusa subterranea]
#=GS WP_140930707.1/8-213 DE [subseq from] nickel-dependent lactate racemase [Lactobacillus timberlakei]_x0001_TPR19263.1 nickel-dependent lactate racemase [Lactobacillus timberlakei]
#=GS WP_012100032.1/8-209 DE [subseq from] nickel-dependent lactate racemase [Clostridium botulinum]_x0001_ABS42313.1 conserved hypothetical protein [Clostridium botulinum F str. Langeland]_x0001_ADF99749.1 conserved hypothetical protein [Clostridium botulinum F str. 230613]_x0001_KKM42672.1 transcriptional regulator [Clostridium botulinum]
#=GS KYZ78127.1/12-209 DE [subseq from] hypothetical protein AXX12_00860 [Anaerosporomusa subterranea]
#=GS WP_077895056.1/10-215 DE [subseq from] nickel-dependent lactate racemase [Clostridium felsineum]_x0001_OOL87531.1 hypothetical protein CLFE_40090 [Clostridium felsineum DSM 794]
#=GS WP_057567084.1/7-212 DE [subseq from] nickel-dependent lactate racemase [Paeniclostridium sordellii]_x0001_CEN22131.1 uronate isomerase [[Clostridium] sordellii]
#=GS WP_074429853.1/8-213 DE [subseq from] nickel-dependent lactate racemase [Clostridioides difficile]
#=GS WP_047998681.1/8-213 DE [subseq from] nickel-dependent lactate racemase [Lactobacillus herbarum]
#=GS WP_073337687.1/7-204 DE [subseq from] nickel-dependent lactate racemase [Clostridium grantii]_x0001_SHH51562.1 Nickel-dependent lactate racemase [Clostridium grantii DSM 8605]
#=GS WP_007064430.1/8-212 DE [subseq from] nickel-dependent lactate racemase [Clostridium carboxidivorans]_x0001_EFG89323.1 hypothetical protein CLCAR_0476 [Clostridium carboxidivorans P7]_x0001_AKN29734.1 lactate racemization operon protein LarA [Clostridium carboxidivorans P7]
#=GS WP_147515574.1/8-213 DE [subseq from] nickel-dependent lactate racemase [Clostridiaceae bacterium]_x0001_SCH12555.1 Domain of uncharacterised function (DUF2088) [uncultured Clostridium sp.]
#=GS WP_038673120.1/9-209 DE [subseq from] nickel-dependent lactate racemase [Pelosinus sp. UFO1]_x0001_AIF53159.1 Protein of unknown function DUF2088 [Pelosinus sp. UFO1]
#=GS WP_007049488.1/7-204 DE [subseq from] nickel-dependent lactate racemase [Anaerofustis stercorihominis]_x0001_EDS73608.1 hypothetical protein ANASTE_00032 [Anaerofustis stercorihominis DSM 17244]
#=GS WP_012064825.1/19-224 DE [subseq from] nickel-dependent lactate racemase [Alkaliphilus metalliredigens]_x0001_ABR49865.1 conserved hypothetical protein [Alkaliphilus metalliredigens QYMF]
#=GS RLE30124.1/9-211 DE [subseq from] nickel-dependent lactate racemase, partial [Candidatus Acetothermia bacterium]
#=GS WP_123053884.1/8-213 DE [subseq from] nickel-dependent lactate racemase [Clostridium sp. JN-1]
#=GS WP_074178853.1/8-213 DE [subseq from] nickel-dependent lactate racemase [Clostridioides difficile]_x0001_CZS04714.1 hypothetical protein CDFC105_71588 [Clostridioides difficile]
#=GS WP_011986548.1/8-209 DE [subseq from] nickel-dependent lactate racemase [Clostridium botulinum]_x0001_YP_001254521.1 hypothetical protein CBO2019 [Clostridium botulinum A str. ATCC 3502]_x0001_YP_001387816.1 hypothetical protein CLC_1964 [Clostridium botulinum A str. Hall]_x0001_CAL83561.1 conserved hypothetical protein [Clostridium botulinum A str. ATCC 3502]_x0001_ABS33512.1 conserved hypo…
#=GS WP_045895369.1/8-209 DE [subseq from] nickel-dependent lactate racemase [Clostridium botulinum]_x0001_KOM97742.1 transcriptional regulator [Clostridium botulinum]_x0001_KON01244.1 transcriptional regulator [Clostridium botulinum]
#=GS WP_057553454.1/7-212 DE [subseq from] nickel-dependent lactate racemase [Paeniclostridium sordellii]_x0001_CEN23436.1 uronate isomerase [[Clostridium] sordellii]
#=GS WP_021433412.1/7-212 DE [subseq from] nickel-dependent lactate racemase [Paraclostridium bifermentans]_x0001_EQK43333.1 hypothetical protein C672_2277 [[Clostridium] bifermentans ATCC 638]_x0001_RIZ60550.1 DUF2088 domain-containing protein [Paraclostridium bifermentans]_x0001_QEZ70469.1 nickel-dependent lactate racemase [Paraclostridium bifermentans]
#=GS WP_145081448.1/8-213 DE [subseq from] nickel-dependent lactate racemase [Sedimentibacter saalensis]_x0001_TWH81529.1 nickel-dependent lactate racemase [Sedimentibacter saalensis]
#=GS WP_048141369.1/12-208 DE [subseq from] MULTISPECIES: nickel-dependent lactate racemase [unclassified Methanosarcina]_x0001_KKG10623.1 transcriptional regulator [Methanosarcina sp. 2.H.T.1A.15]_x0001_KKG15089.1 transcriptional regulator [Methanosarcina sp. 2.H.T.1A.3]_x0001_KKG20788.1 transcriptional regulator [Methanosarcina sp. 2.H.T.1A.8]_x0001_KKG22105.1 transcriptional regulator [Methano…
#=GS WP_074571848.1/7-212 DE [subseq from] nickel-dependent lactate racemase [Selenomonas ruminantium]_x0001_SDP17125.1 Nickel-dependent lactate racemase [Selenomonas ruminantium]
#=GS WP_076235018.1/8-208 DE [subseq from] nickel-dependent lactate racemase [Clostridium botulinum]_x0001_KEI76143.1 transcriptional regulator [Clostridium botulinum B2 128]
#=GS KYH40752.1/7-210 DE [subseq from] hypothetical protein AYL31_005950 [Candidatus Bathyarchaeota archaeon B26-1]
#=GS WP_023387409.1/8-213 DE [subseq from] nickel-dependent lactate racemase [Youngiibacter fragilis]_x0001_ETA81858.1 lactate racemization operon protein LarA [Youngiibacter fragilis 232.1]
#=GS WP_058008327.1/8-209 DE [subseq from] nickel-dependent lactate racemase [Clostridium sporogenes]
#=GS CZR96493.1/33-238 DE [subseq from] hypothetical protein CDFC105_61285 [Clostridioides difficile]
#=GS WP_076633116.1/8-213 DE [subseq from] nickel-dependent lactate racemase [Lactobacillus plantarum]
#=GS WP_022746286.1/8-205 DE [subseq from] nickel-dependent lactate racemase [Clostridium saccharobutylicum]_x0001_AGX43129.1 hypothetical protein CLSA_c21500 [Clostridium saccharobutylicum DSM 13864]_x0001_OAV40606.1 hypothetical protein M945_2050 [Clostridium saccharobutylicum DSM 13864]_x0001_AQR90426.1 hypothetical protein CLOSC_21450 [Clostridium saccharobutylicum]_x0001_AQS00332.1 hypotheti…
#=GS WP_076231983.1/8-209 DE [subseq from] nickel-dependent lactate racemase [Clostridium botulinum]_x0001_KEI92374.1 transcriptional regulator [Clostridium botulinum B2 275]
#=GS WP_128749249.1/8-213 DE [subseq from] nickel-dependent lactate racemase [Clostridium sp. JN-9]_x0001_QAT39901.1 nickel-dependent lactate racemase [Clostridium sp. JN-9]
#=GS WP_103089731.1/7-203 DE [subseq from] nickel-dependent lactate racemase [Pseudoclostridium thermosuccinogenes]_x0001_PNT92803.1 transcriptional regulator [Pseudoclostridium thermosuccinogenes]
#=GS KRU30557.1/17-218 DE [subseq from] hypothetical protein WG71_08010 [Clostridium sporogenes]_x0001_KRU33062.1 hypothetical protein VT91_09970 [Clostridium sporogenes]_x0001_KRU33788.1 hypothetical protein VT28_05410 [Clostridium sporogenes]_x0001_KRU38775.1 hypothetical protein VT95_29650 [Clostridium sporogenes]_x0001_OQP94857.1 hypothetical protein VT92_0233110 [Clostridium sporogenes]
#=GS WP_091830576.1/10-215 DE [subseq from] nickel-dependent lactate racemase [Propionispira arboris]_x0001_SEJ34247.1 Nickel-dependent lactate racemase [Propionispira arboris]
#=GS WP_057539148.1/7-212 DE [subseq from] nickel-dependent lactate racemase [Paeniclostridium sordellii]_x0001_CEP42912.1 uronate isomerase [[Clostridium] sordellii]_x0001_CEQ17108.1 uronate isomerase [[Clostridium] sordellii]
#=GS WP_073088063.1/7-212 DE [subseq from] nickel-dependent lactate racemase [Selenomonas ruminantium]_x0001_SHK32994.1 Nickel-dependent lactate racemase [Selenomonas ruminantium]
#=GS WP_057542645.1/7-212 DE [subseq from] nickel-dependent lactate racemase [Paeniclostridium sordellii]_x0001_CEO04625.1 uronate isomerase [[Clostridium] sordellii]
#=GS WP_057551354.1/7-212 DE [subseq from] nickel-dependent lactate racemase [Paeniclostridium sordellii]_x0001_CEN22971.1 uronate isomerase [[Clostridium] sordellii]_x0001_CEN95394.1 uronate isomerase [[Clostridium] sordellii]
#=GS WP_057537537.1/7-212 DE [subseq from] nickel-dependent lactate racemase [Paeniclostridium sordellii]_x0001_CEP48738.1 uronate isomerase [[Clostridium] sordellii]_x0001_CEN23001.1 uronate isomerase [[Clostridium] sordellii]_x0001_CEP94535.1 uronate isomerase [[Clostridium] sordellii]_x0001_CEQ07771.1 uronate isomerase [[Clostridium] sordellii]_x0001_CEQ29296.1 uronate isomerase [[Clostridium]…
#=GS WP_082089113.1/12-208 DE [subseq from] nickel-dependent lactate racemase [Methanosarcina siciliae]
#=GS AKB27636.1/14-210 DE [subseq from] Transcriptional regulator [Methanosarcina siciliae T4/M]
#=GS WP_026889264.1/8-205 DE [subseq from] nickel-dependent lactate racemase [Clostridium beijerinckii]
#=GS WP_077843426.1/8-205 DE [subseq from] nickel-dependent lactate racemase [Clostridium beijerinckii]_x0001_OOM60470.1 hypothetical protein CLOBI_29790 [Clostridium beijerinckii]_x0001_OOM69855.1 hypothetical protein CLBEIC_23040 [Clostridium beijerinckii]_x0001_CUU46562.1 conserved protein of unknown function [Clostridium beijerinckii]
#=GS WP_021431168.1/7-212 DE [subseq from] nickel-dependent lactate racemase [Paraclostridium bifermentans]_x0001_EQK39171.1 hypothetical protein C671_3251 [[Clostridium] bifermentans ATCC 19299]_x0001_TQO59108.1 nickel-dependent lactate racemase [Paraclostridium bifermentans]
#=GS RLG94834.1/7-210 DE [subseq from] nickel-dependent lactate racemase [Candidatus Bathyarchaeota archaeon]
#=GS WP_076175489.1/8-209 DE [subseq from] nickel-dependent lactate racemase [Clostridium botulinum]_x0001_KEI78872.1 transcriptional regulator [Clostridium botulinum A2 117]
#=GS WP_061315773.1/8-209 DE [subseq from] nickel-dependent lactate racemase [Clostridium botulinum]_x0001_APQ76895.1 hypothetical protein RSJ10_2139 [Clostridium botulinum]_x0001_OPD19920.1 transcriptional regulator [Clostridium botulinum]_x0001_OPD34324.1 transcriptional regulator [Clostridium botulinum]
#=GS WP_061334116.1/8-209 DE [subseq from] nickel-dependent lactate racemase [Clostridium botulinum]_x0001_APH21585.1 hypothetical protein NPD1_3512 [Clostridium botulinum]_x0001_APQ69170.1 hypothetical protein RSJ8_1638 [Clostridium botulinum]
#=GS WP_137634320.1/8-213 DE [subseq from] nickel-dependent lactate racemase [Lactobacillus sp. 398-2]
#=GS WP_045137361.1/8-213 DE [subseq from] nickel-dependent lactate racemase [Lactobacillus paracasei]
#=GS WP_044921225.1/8-211 DE [subseq from] nickel-dependent lactate racemase [Anaerobutyricum hallii]
#=GS WP_053340934.1/8-209 DE [subseq from] nickel-dependent lactate racemase [Clostridium botulinum]_x0001_KON11030.1 transcriptional regulator [Clostridium botulinum]
#=GS EEG37987.1/18-221 DE [subseq from] hypothetical protein EUBHAL_00132 [Anaerobutyricum hallii DSM 3353]
#=GS WP_054269682.1/8-213 DE [subseq from] nickel-dependent lactate racemase [Clostridioides difficile]_x0001_KPI51526.1 lactate racemization operon protein LarA [Clostridioides difficile]
#=GS WP_003637354.1/8-213 DE [subseq from] nickel-dependent lactate racemase [Lactobacillus pentosus]_x0001_EIW15163.1 lactate racemization operon protein LarA [Lactobacillus pentosus KCA1]
#=GS WP_082093160.1/12-208 DE [subseq from] nickel-dependent lactate racemase [Methanosarcina siciliae]
#=GS AKB35571.1/14-210 DE [subseq from] Transcriptional regulator [Methanosarcina siciliae C2J]
#=GS WP_021338287.1/8-213 DE [subseq from] nickel-dependent lactate racemase [Lactobacillus plantarum]_x0001_EQM52609.1 lactate racemization operon protein LarA [Lactobacillus plantarum EGD-AQ4]
#=GS WP_147608882.1/8-211 DE [subseq from] nickel-dependent lactate racemase [Eubacteriaceae bacterium]_x0001_SCJ87150.1 Domain of uncharacterised function (DUF2088) [uncultured Eubacterium sp.]
#=GS AKB79522.1/11-207 DE [subseq from] Transcriptional regulator [Methanosarcina horonobensis HB-1 = JCM 15518]
#=GS WP_048143571.1/12-208 DE [subseq from] nickel-dependent lactate racemase [Methanosarcina horonobensis]
#=GS RDC48933.1/7-212 DE [subseq from] nickel-dependent lactate racemase [Acinetobacter sp. RIT592]
#=GS WP_033065705.1/8-209 DE [subseq from] nickel-dependent lactate racemase [Clostridium botulinum]_x0001_KEI99850.1 transcriptional regulator [Clostridium botulinum A2B3 87]_x0001_OPD28730.1 transcriptional regulator [Clostridium botulinum]
#=GS WP_085282013.1/7-212 DE [subseq from] nickel-dependent lactate racemase [Paraclostridium bifermentans]_x0001_OSB12514.1 lactate racemization operon protein LarA [Paraclostridium bifermentans]
#=GS WP_061858598.1/3-200 DE [subseq from] MULTISPECIES: nickel-dependent lactate racemase [Clostridium]
#=GS KYH28725.1/7-204 DE [subseq from] hypothetical protein CLCOL_17380 [Clostridium colicanis DSM 13634]_x0001_PRR76978.1 hypothetical protein CPAL_00270 [Clostridium thermopalmarium DSM 5974]_x0001_PVZ21213.1 nickel-dependent lactate racemase [Clostridium thermopalmarium DSM 5974]
#=GS WP_101526576.1/8-209 DE [subseq from] nickel-dependent lactate racemase [Clostridium botulinum]_x0001_AUM88037.1 transcriptional regulator [Clostridium botulinum]
#=GS WP_072907216.1/8-212 DE [subseq from] nickel-dependent lactate racemase [Anaerobranca californiensis]_x0001_SHJ99431.1 Nickel-dependent lactate racemase [Anaerobranca californiensis DSM 14826]
#=GS WP_048176416.1/12-208 DE [subseq from] nickel-dependent lactate racemase [Methanosarcina barkeri]_x0001_AKJ38422.1 hypothetical protein MCM1_1372 [Methanosarcina barkeri CM1]
#=GS WP_075141889.1/8-207 DE [subseq from] nickel-dependent lactate racemase [Clostridium botulinum]_x0001_APQ97279.1 hypothetical protein RSJ3_1826 [Clostridium botulinum]
#=GS WP_101527245.1/8-207 DE [subseq from] nickel-dependent lactate racemase [Clostridium botulinum]_x0001_AUN25740.1 transcriptional regulator [Clostridium botulinum]_x0001_RUT52898.1 hypothetical protein NPD9_1402 [Clostridium botulinum]
#=GS WP_117983849.1/8-211 DE [subseq from] nickel-dependent lactate racemase [Anaerobutyricum hallii]_x0001_RGI73357.1 nickel-dependent lactate racemase [Anaerobutyricum hallii]
#=GS WP_015617734.1/8-205 DE [subseq from] nickel-dependent lactate racemase [Clostridium pasteurianum]_x0001_AGK99468.1 hypothetical protein Clopa_4785 [Clostridium pasteurianum BC1]
#=GS CBZ03856.1/42-243 DE [subseq from] transcriptional regulator [Clostridium botulinum H04402 065]
#=GS WP_076171930.1/8-209 DE [subseq from] nickel-dependent lactate racemase [Clostridium botulinum]_x0001_KEI81291.1 transcriptional regulator [Clostridium botulinum B2 331]
#=GS WP_071612724.1/9-206 DE [subseq from] nickel-dependent lactate racemase [Clostridium estertheticum]_x0001_APC40434.1 hypothetical protein A7L45_10330 [Clostridium estertheticum subsp. estertheticum]_x0001_KAB2819622.1 nickel-dependent lactate racemase [Clostridium estertheticum subsp. laramiense]
#=GS WP_054276237.1/8-213 DE [subseq from] nickel-dependent lactate racemase [Clostridioides difficile]_x0001_KPI54305.1 lactate racemization operon protein LarA [Clostridioides difficile]
#=GS OYT45976.1/7-210 DE [subseq from] lactate racemization operon protein LarA [Candidatus Bathyarchaeota archaeon ex4484_40]_x0001_RJS80007.1 nickel-dependent lactate racemase [Candidatus Bathyarchaeota archaeon]
#=GS WP_120769489.1/8-213 DE [subseq from] nickel-dependent lactate racemase [Lactobacillus pentosus]_x0001_AYG41617.1 nickel-dependent lactate racemase [Lactobacillus pentosus]_x0001_AYG38958.1 nickel-dependent lactate racemase [Lactobacillus pentosus]
#=GS WP_050337987.1/8-213 DE [subseq from] nickel-dependent lactate racemase [Lactobacillus pentosus]_x0001_CCB81961.1 putative uncharacterized protein lp_0104 [Lactobacillus pentosus MP-10]_x0001_CCC16984.1 putative uncharacterized protein lp_0104 [Lactobacillus pentosus IG1]_x0001_ASG79739.1 lactate racemization operon protein LarA [Lactobacillus pentosus]_x0001_PKX55269.1 DUF2088 domain-contai…
#=GS WP_061310768.1/8-207 DE [subseq from] nickel-dependent lactate racemase [Clostridium botulinum]_x0001_OSA75199.1 transcriptional regulator [Clostridium botulinum]
#=GS WP_046821983.1/7-212 DE [subseq from] nickel-dependent lactate racemase [Paraclostridium benzoelyticum]_x0001_KKY02473.1 lactate racemization operon protein LarA [Paraclostridium benzoelyticum]
#=GS OXX83952.1/7-212 DE [subseq from] lactate racemization operon protein LarA [Paraclostridium benzoelyticum]
#=GS CCY13817.1/8-211 DE [subseq from] uncharacterized protein BN498_01693 [Eubacterium sp. CAG:146]_x0001_OLA07065.1 lactate racemization operon protein LarA [Eubacterium sp. 38_16]
#=GS WP_106024246.1/8-213 DE [subseq from] nickel-dependent lactate racemase [Clostridium thermopalmarium]_x0001_PRR74002.1 hypothetical protein CPAL_11270 [Clostridium thermopalmarium DSM 5974]_x0001_PVZ20923.1 nickel-dependent lactate racemase [Clostridium thermopalmarium DSM 5974]
#=GS KRK25510.1/22-227 DE [subseq from] hypothetical protein FD24_GL003000 [Lactobacillus pentosus DSM 20314]
#=GS WP_091350471.1/8-212 DE [subseq from] nickel-dependent lactate racemase [Anaerobranca gottschalkii]_x0001_SES92039.1 Nickel-dependent lactate racemase [Anaerobranca gottschalkii DSM 13577]
#=GS SCJ00987.1/8-213 DE [subseq from] Domain of uncharacterised function (DUF2088) [uncultured Clostridium sp.]
#=GS WP_097028143.1/9-204 DE [subseq from] nickel-dependent lactate racemase [Clostridium peptidivorans]
#=GS WP_010779580.1/8-213 DE [subseq from] MULTISPECIES: nickel-dependent lactate racemase [Enterococcus]_x0001_EOI56947.1 hypothetical protein UKC_01132 [Enterococcus gilvus ATCC BAA-350]_x0001_EOW83479.1 hypothetical protein I592_02838 [Enterococcus gilvus ATCC BAA-350]_x0001_OJG42496.1 hypothetical protein RV02_GL003502 [Enterococcus gilvus]_x0001_OTO65657.1 hypothetical protein A5865_003721 […
#=GS WP_045725308.1/8-213 DE [subseq from] nickel-dependent lactate racemase [Clostridium baratii]_x0001_KJU71690.1 lactate racemization operon protein LarA [Clostridium baratii]_x0001_AQM60295.1 lactate racemization operon protein LarA [Clostridium baratii]
#=GS WP_054200304.1/8-213 DE [subseq from] nickel-dependent lactate racemase [Clostridium baratii]
#=GS WP_021106939.1/8-207 DE [subseq from] nickel-dependent lactate racemase [Clostridium botulinum]_x0001_EPS56136.1 hypothetical protein CLQ_11573 [Clostridium botulinum Af84]_x0001_OPD21146.1 transcriptional regulator [Clostridium botulinum]_x0001_OSA70125.1 transcriptional regulator [Clostridium botulinum]
#=GS WP_058953398.1/8-205 DE [subseq from] nickel-dependent lactate racemase [Clostridium tyrobutyricum]
#=GS WP_049491673.1/8-213 DE [subseq from] nickel-dependent lactate racemase [Streptococcus parasanguinis]
#=GS WP_105964308.1/8-213 DE [subseq from] nickel-dependent lactate racemase [Lactobacillus micheneri]_x0001_TPR26366.1 nickel-dependent lactate racemase [Lactobacillus micheneri]_x0001_TPR27120.1 nickel-dependent lactate racemase [Lactobacillus micheneri]_x0001_TPR27368.1 nickel-dependent lactate racemase [Lactobacillus micheneri]_x0001_TPR31883.1 nickel-dependent lactate racemase [Lactobacillus…
#=GS WP_040108351.1/8-207 DE [subseq from] MULTISPECIES: nickel-dependent lactate racemase [Clostridium]_x0001_AJD32384.1 hypothetical protein T258_820 [Clostridium botulinum Prevot_594]_x0001_KRU43950.1 hypothetical protein VT94_11250 [Clostridium sporogenes]_x0001_OQP94995.1 hypothetical protein VT93_0204940 [Clostridium sporogenes]
#=GS WP_063599858.1/8-213 DE [subseq from] nickel-dependent lactate racemase [Clostridium coskatii]_x0001_OAA94945.1 hypothetical protein WX73_01354 [Clostridium coskatii]_x0001_OBR91686.1 hypothetical protein CLCOS_33260 [Clostridium coskatii]
#=GS WP_148488208.1/8-213 DE [subseq from] nickel-dependent lactate racemase [Peptostreptococcaceae bacterium]
#=GS WP_079440218.1/8-205 DE [subseq from] nickel-dependent lactate racemase [Clostridium chromiireducens]_x0001_OPJ61097.1 hypothetical protein CLCHR_26010 [Clostridium chromiireducens]_x0001_RII33430.1 nickel-dependent lactate racemase [Clostridium chromiireducens]
#=GS WP_003445153.1/8-205 DE [subseq from] nickel-dependent lactate racemase [Clostridium pasteurianum]_x0001_ELP59320.1 hypothetical protein F502_10613 [Clostridium pasteurianum DSM 525 = ATCC 6013]_x0001_AJA49968.1 hypothetical protein CPAST_c39300 [Clostridium pasteurianum DSM 525 = ATCC 6013]_x0001_AJA53956.1 hypothetical protein CLPA_c39300 [Clostridium pasteurianum DSM 525 = ATCC 6013]_x000…
#=GS WP_148706182.1/12-208 DE [subseq from] nickel-dependent lactate racemase [Methanosarcina siciliae]
#=GS WP_048119074.1/12-208 DE [subseq from] MULTISPECIES: nickel-dependent lactate racemase [Methanosarcina]_x0001_AKB54047.1 Transcriptional regulator [Methanosarcina barkeri MS]_x0001_AKB57878.1 Transcriptional regulator [Methanosarcina barkeri 227]_x0001_OEC90801.1 transcriptional regulator [Methanosarcina sp. A14]
#=GS AKB31573.1/14-210 DE [subseq from] Transcriptional regulator [Methanosarcina siciliae HI350]
#=GS WP_055207879.1/8-213 DE [subseq from] nickel-dependent lactate racemase [Clostridium baratii]_x0001_CUQ13108.1 uronate isomerase [Clostridium baratii]
#=GS WP_137639565.1/8-213 DE [subseq from] nickel-dependent lactate racemase [Lactobacillus sp. 218-3]
#=GS WP_138123689.1/7-207 DE [subseq from] nickel-dependent lactate racemase [Bacillus sp. HB172195]_x0001_TLS38423.1 nickel-dependent lactate racemase [Bacillus sp. HB172195]
#=GS WP_039313796.1/8-213 DE [subseq from] nickel-dependent lactate racemase [Clostridium baratii]_x0001_AIY83786.1 hypothetical protein U729_1766 [Clostridium baratii str. Sullivan]_x0001_CUP33293.1 uronate isomerase [Clostridium baratii]
#=GS WP_065079221.1/8-213 DE [subseq from] nickel-dependent lactate racemase [Clostridium ragsdalei]_x0001_OBR91177.1 hypothetical protein CLRAG_31190 [Clostridium ragsdalei P11]
#=GS WP_041345794.1/8-207 DE [subseq from] nickel-dependent lactate racemase [Clostridium botulinum]_x0001_KIN83324.1 transcriptional regulator [Clostridium botulinum]
#=GS WP_026881994.1/8-204 DE [subseq from] nickel-dependent lactate racemase [Clostridium akagii]
#=GS WP_012704238.1/8-207 DE [subseq from] nickel-dependent lactate racemase [Clostridium botulinum]_x0001_ACO84454.1 conserved hypothetical protein [Clostridium botulinum A2 str. Kyoto]_x0001_AUN07175.1 transcriptional regulator [Clostridium botulinum]
#=GS WP_045891541.1/8-207 DE [subseq from] nickel-dependent lactate racemase [Clostridium botulinum]
#=GS WP_045540056.1/8-207 DE [subseq from] nickel-dependent lactate racemase [Clostridium botulinum]_x0001_KEI89828.1 transcriptional regulator [Clostridium botulinum B2 433]_x0001_BAQ13841.1 hypothetical protein CBB2_1731 [Clostridium botulinum]
#=GS WP_055335794.1/7-212 DE [subseq from] nickel-dependent lactate racemase [Paeniclostridium sordellii]_x0001_CEQ00558.1 uronate isomerase [[Clostridium] sordellii]_x0001_CEN22298.1 uronate isomerase [[Clostridium] sordellii]_x0001_CEP88659.1 uronate isomerase [[Clostridium] sordellii]_x0001_CEP96870.1 uronate isomerase [[Clostridium] sordellii]
#=GS WP_063487426.1/8-213 DE [subseq from] nickel-dependent lactate racemase [Lactobacillus plantarum]_x0001_KZU14049.1 Transcriptional regulator [Lactobacillus plantarum]_x0001_KZU26305.1 Transcriptional regulator [Lactobacillus plantarum]
#=GS WP_103081050.1/7-203 DE [subseq from] nickel-dependent lactate racemase [Pseudoclostridium thermosuccinogenes]_x0001_AUS96538.1 transcriptional regulator [Pseudoclostridium thermosuccinogenes]_x0001_PNT97974.1 transcriptional regulator [Pseudoclostridium thermosuccinogenes]_x0001_PNT99993.1 transcriptional regulator [Pseudoclostridium thermosuccinogenes]
#=GS WP_035117457.1/7-212 DE [subseq from] nickel-dependent lactate racemase [Clostridium sp. NCR]_x0001_KGJ48862.1 lactate racemization operon protein LarA [Clostridium sp. NCR]
#=GS WP_021148189.1/8-213 DE [subseq from] nickel-dependent lactate racemase [Veillonella parvula]_x0001_EQC65666.1 putative D-mannonate dehydrogenase [Veillonella parvula HSIVP1]
#=GS WP_026900423.1/8-213 DE [subseq from] nickel-dependent lactate racemase [Peptostreptococcaceae bacterium VA2]
#=GS WP_101527796.1/8-207 DE [subseq from] nickel-dependent lactate racemase [Clostridium botulinum]_x0001_AUM99361.1 transcriptional regulator [Clostridium botulinum]
#=GS WP_032079562.1/8-212 DE [subseq from] nickel-dependent lactate racemase [Clostridium drakei]_x0001_AWI04304.1 lactate racemization operon protein LarA [Clostridium drakei]
#=GS WP_049489292.1/8-213 DE [subseq from] MULTISPECIES: nickel-dependent lactate racemase [Streptococcus]_x0001_OFN91476.1 lactate racemization operon protein LarA [Streptococcus sp. HMSC074F05]_x0001_OFP07292.1 lactate racemization operon protein LarA [Streptococcus sp. HMSC065E03]_x0001_OHQ90308.1 lactate racemization operon protein LarA [Streptococcus sp. HMSC076C09]
#=GS WP_070594486.1/8-213 DE [subseq from] nickel-dependent lactate racemase [Streptococcus sp. HMSC065C01]_x0001_OFQ81788.1 lactate racemization operon protein LarA [Streptococcus sp. HMSC065C01]
#=GS WP_049471958.1/8-213 DE [subseq from] nickel-dependent lactate racemase [Streptococcus parasanguinis]
#=GS WP_021153952.1/8-213 DE [subseq from] nickel-dependent lactate racemase [Streptococcus sp. HSISM1]_x0001_EQC76025.1 putative D-mannonate dehydrogenase [Streptococcus sp. HSISM1]
#=GS WP_049507509.1/8-213 DE [subseq from] MULTISPECIES: nickel-dependent lactate racemase [Streptococcus]_x0001_QEW10423.1 nickel-dependent lactate racemase [Streptococcus sp. LPB0220]
#=GS WP_057564608.1/7-212 DE [subseq from] nickel-dependent lactate racemase [Paeniclostridium sordellii]_x0001_CEO29837.1 uronate isomerase [[Clostridium] sordellii]
#=GS WP_106574702.1/8-209 DE [subseq from] nickel-dependent lactate racemase [Clostridium botulinum]_x0001_PSM01487.1 transcriptional regulator [Clostridium botulinum]
#=GS WP_104963874.1/8-213 DE [subseq from] nickel-dependent lactate racemase [Lactobacillus sakei]_x0001_AUX11738.1 lactate racemization operon protein LarA [Lactobacillus sakei]
#=GS WP_066623441.1/8-213 DE [subseq from] nickel-dependent lactate racemase [Clostridium magnum]_x0001_KZL91164.1 hypothetical protein CLMAG_29220 [Clostridium magnum DSM 2767]_x0001_SHI17737.1 Nickel-dependent lactate racemase [Clostridium magnum DSM 2767]
#=GS AAM04730.1/61-257 DE [subseq from] conserved hypothetical protein [Methanosarcina acetivorans C2A]
#=GS KYH41493.1/7-210 DE [subseq from] hypothetical protein AYL32_004650 [Candidatus Bathyarchaeota archaeon B26-2]
#=GS WP_151866955.1/8-213 DE [subseq from] nickel-dependent lactate racemase [Alkaliphilus sp. LacT]_x0001_KAB3526345.1 nickel-dependent lactate racemase [Alkaliphilus sp. LacT]
#=GS WP_148550108.1/7-212 DE [subseq from] nickel-dependent lactate racemase [Paraclostridium bifermentans]
#=GS WP_049497126.1/8-213 DE [subseq from] MULTISPECIES: nickel-dependent lactate racemase [Streptococcus]_x0001_OFK08902.1 lactate racemization operon protein LarA [Streptococcus sp. HMSC073D05]
#=GS WP_013238810.1/8-213 DE [subseq from] MULTISPECIES: nickel-dependent lactate racemase [Clostridium]_x0001_ADK15220.1 conserved hypothetical protein [Clostridium ljungdahlii DSM 13528]_x0001_AGY74480.1 Protein of unknown function DUF2088 [Clostridium autoethanogenum DSM 10061]_x0001_ALU34667.1 hypothetical protein CLAU_0238 [Clostridium autoethanogenum DSM 10061]_x0001_OAA88700.1 hypothetical…
#=GS AVQ39874.1/8-207 DE [subseq from] transcriptional regulator [Clostridium botulinum]_x0001_AVQ43382.1 transcriptional regulator [Clostridium botulinum]
#=GS WP_127721389.1/8-213 DE [subseq from] nickel-dependent lactate racemase [Clostridium sp. AWRP]_x0001_AZV57109.1 nickel-dependent lactate racemase [Clostridium sp. AWRP]
#=GS WP_101515060.1/8-207 DE [subseq from] nickel-dependent lactate racemase [Clostridium botulinum]_x0001_AUN21888.1 transcriptional regulator [Clostridium botulinum]
#=GS WP_072587226.1/8-207 DE [subseq from] nickel-dependent lactate racemase [Clostridium botulinum]_x0001_APH13809.1 hypothetical protein NPD5_4227 [Clostridium botulinum]
#=GS WP_130847868.1/8-213 DE [subseq from] nickel-dependent lactate racemase [Lactobacillus mudanjiangensis]_x0001_VDG20986.1 hypothetical protein MUDAN_BIHEEGNE_02619 [Lactobacillus mudanjiangensis]_x0001_VDG26663.1 hypothetical protein MUDAN_MDHGFNIF_00098 [Lactobacillus mudanjiangensis]_x0001_VDG22769.1 hypothetical protein MUDAN_IGPPGNFN_00310 [Lactobacillus mudanjiangensis]
#=GS WP_130844442.1/8-213 DE [subseq from] nickel-dependent lactate racemase [Lactobacillus mudanjiangensis]_x0001_VDG31893.1 hypothetical protein MUDAN_DOGOELCO_01183 [Lactobacillus mudanjiangensis]
#=GS WP_092726105.1/8-213 DE [subseq from] nickel-dependent lactate racemase [Romboutsia lituseburensis]_x0001_SDM08061.1 Nickel-dependent lactate racemase [Romboutsia lituseburensis DSM 797]_x0001_CEH35422.1 Transcriptional regulator [Romboutsia lituseburensis]
#=GS WP_072514554.1/7-212 DE [subseq from] nickel-dependent lactate racemase [Ndongobacter massiliensis]
#=GS WP_125552628.1/8-213 DE [subseq from] nickel-dependent lactate racemase [Lactobacillus sp. 257-1]
#=GS WP_010232912.1/8-205 DE [subseq from] nickel-dependent lactate racemase [Clostridium arbusti]
#=GS WP_097027494.1/8-213 DE [subseq from] nickel-dependent lactate racemase [Clostridium peptidivorans]
#=GS WP_063553893.1/8-213 DE [subseq from] nickel-dependent lactate racemase [Clostridium ljungdahlii]_x0001_OAA92157.1 hypothetical protein WY13_00246 [Clostridium ljungdahlii]
#=GS WP_028255476.1/8-213 DE [subseq from] nickel-dependent lactate racemase [Veillonella magna]
#=GS WP_079286315.1/8-213 DE [subseq from] nickel-dependent lactate racemase [Clostridium baratii]_x0001_OPF52714.1 lactate racemization operon protein LarA [Clostridium baratii]_x0001_OPF56163.1 lactate racemization operon protein LarA [Clostridium baratii]_x0001_OPF58242.1 lactate racemization operon protein LarA [Clostridium baratii]_x0001_OPF59455.1 lactate racemization operon protein LarA [C…
#=GS VYT78624.1/8-213 DE [subseq from] Uncharacterised protein [Intestinibacter bartlettii]
#=GS WP_014216190.1/8-213 DE [subseq from] nickel-dependent lactate racemase [Pediococcus claussenii]_x0001_AEV95996.1 hypothetical protein PECL_1783 [Pediococcus claussenii ATCC BAA-344]_x0001_KRN20602.1 hypothetical protein IV79_GL000661 [Pediococcus claussenii]_x0001_ANZ69482.1 lactate racemization operon protein LarA [Pediococcus claussenii]_x0001_ANZ71301.1 lactate racemization operon protei…
#=GS WP_146989287.1/8-213 DE [subseq from] nickel-dependent lactate racemase [Lactobacillus coryniformis]_x0001_QEA53105.1 nickel-dependent lactate racemase [Lactobacillus coryniformis]
#=GS ETI95400.1/16-221 DE [subseq from] hypothetical protein Q606_CBAC00197G0004 [Intestinibacter bartlettii DORA_8_9]
#=GS WP_048036912.1/12-208 DE [subseq from] nickel-dependent lactate racemase [Methanosarcina mazei]_x0001_AKB40964.1 Transcriptional regulator [Methanosarcina mazei WWM610]_x0001_AKB62257.1 Transcriptional regulator [Methanosarcina mazei SarPi]_x0001_AKB69256.1 Transcriptional regulator [Methanosarcina mazei LYC]_x0001_AKB71940.1 Transcriptional regulator [Methanosarcina mazei C16]_x0001_KKG0130…
#=GS WP_075143135.1/8-209 DE [subseq from] nickel-dependent lactate racemase [Clostridium botulinum]_x0001_APQ71565.1 hypothetical protein RSJ9_2413 [Clostridium botulinum]_x0001_OSB13435.1 transcriptional regulator [Clostridium botulinum]
#=GS WP_011460987.1/7-207 DE [subseq from] nickel-dependent lactate racemase [Desulfitobacterium hafniense]_x0001_BAE85079.1 hypothetical protein DSY3290 [Desulfitobacterium hafniense Y51]
#=GS WP_003679688.1/8-213 DE [subseq from] nickel-dependent lactate racemase [Lactobacillus coryniformis]_x0001_EJN55272.1 Hypothetical protein A11Y_117835 [Lactobacillus coryniformis subsp. coryniformis CECT 5711]
#=GS WP_108139286.1/8-213 DE [subseq from] nickel-dependent lactate racemase [Halanaerobium saccharolyticum]_x0001_PTW00189.1 nickel-dependent lactate racemase [Halanaerobium saccharolyticum]
#=GS PUU92332.1/8-213 DE [subseq from] hypothetical protein CI949_1673 [Halanaerobium sp.]
#=GS WP_129598230.1/8-206 DE [subseq from] nickel-dependent lactate racemase [Clostridiaceae bacterium MJB2]
#=GS WP_018592653.1/8-213 DE [subseq from] nickel-dependent lactate racemase [Terrisporobacter glycolicus]
#=GS WP_086439970.1/8-213 DE [subseq from] nickel-dependent lactate racemase [Lactobacillus fermentum]_x0001_SJM62908.1 Transcriptional regulator [Lactobacillus fermentum]_x0001_SJM59498.1 Transcriptional regulator [Lactobacillus fermentum]
#=GS WP_057895615.1/8-213 DE [subseq from] nickel-dependent lactate racemase [Lactobacillus oeni]_x0001_KRL05894.1 hypothetical protein FD46_GL000654 [Lactobacillus oeni DSM 19972]
#=GS WP_003094849.1/8-213 DE [subseq from] MULTISPECIES: nickel-dependent lactate racemase [Streptococcus]_x0001_EFQ59647.1 hypothetical protein HMPREF9192_0742 [Streptococcus vestibularis F0396]
#=GS WP_048782463.1/8-213 DE [subseq from] nickel-dependent lactate racemase [Streptococcus sp. 263_SSPC]
#=GS WP_030035322.1/8-207 DE [subseq from] nickel-dependent lactate racemase [Clostridium botulinum]_x0001_GAE02524.1 transcriptional regulator [Clostridium botulinum B str. Osaka05]
#=GS WP_070438510.1/8-213 DE [subseq from] nickel-dependent lactate racemase [Granulicatella sp. HMSC30F09]_x0001_OFT79247.1 lactate racemization operon protein LarA [Granulicatella sp. HMSC30F09]
#=GS WP_039906198.1/8-213 DE [subseq from] nickel-dependent lactate racemase [Intestinibacter bartlettii]_x0001_SKA53293.1 Nickel-dependent lactate racemase [Intestinibacter bartlettii DSM 16795]
#=GS WP_048166859.1/15-211 DE [subseq from] MULTISPECIES: nickel-dependent lactate racemase [Methanosarcina]_x0001_AKB12731.1 Transcriptional regulator [Methanosarcina thermophila TM-1]_x0001_AKB16651.1 Transcriptional regulator [Methanosarcina thermophila CHTI-55]_x0001_ALK05791.1 transcriptional regulator [Methanosarcina sp. 795]_x0001_BAW30468.1 transcriptional regulator [Methanosarcina thermo…
#=GS WP_070443626.1/8-213 DE [subseq from] nickel-dependent lactate racemase [Granulicatella sp. HMSC31F03]_x0001_OFT02477.1 lactate racemization operon protein LarA [Granulicatella sp. HMSC31F03]
#=GS WP_014793337.1/9-207 DE [subseq from] nickel-dependent lactate racemase [Desulfitobacterium dehalogenans]_x0001_AFL99847.1 hypothetical protein Desde_1424 [Desulfitobacterium dehalogenans ATCC 51507]
#=GS WP_019849901.1/9-207 DE [subseq from] nickel-dependent lactate racemase [Desulfitobacterium sp. PCE1]
#=GS WP_058293941.1/8-213 DE [subseq from] MULTISPECIES: nickel-dependent lactate racemase [Clostridium]_x0001_PEG26006.1 DUF2088 domain-containing protein [Clostridium neonatale]_x0001_PEG29776.1 DUF2088 domain-containing protein [Clostridium neonatale]_x0001_VDG73163.1 uronate isomerase [Clostridium carnis]
#=GS EDQ96514.1/16-221 DE [subseq from] hypothetical protein CLOBAR_02281 [Intestinibacter bartlettii DSM 16795]
#=GS WP_066458701.1/7-212 DE [subseq from] nickel-dependent lactate racemase [Anaerotruncus rubiinfantis]
#=GS WP_045886321.1/8-207 DE [subseq from] nickel-dependent lactate racemase [Clostridium sporogenes]
#=GS WP_105449528.1/8-213 DE [subseq from] nickel-dependent lactate racemase [Lactobacillus sp. CBA3606]_x0001_AVK64140.1 lactate racemization operon protein LarA [Lactobacillus sp. CBA3606]
#=GS WP_049555655.1/8-213 DE [subseq from] MULTISPECIES: nickel-dependent lactate racemase [unclassified Granulicatella]
#=GS WP_088554627.1/7-211 DE [subseq from] nickel-dependent lactate racemase [Calderihabitans maritimus]_x0001_GAW93498.1 hypothetical protein Dtox_0989 [Calderihabitans maritimus]
#=GS WP_103979676.1/8-213 DE [subseq from] nickel-dependent lactate racemase [Clostridioides difficile]
#=GS WP_110940665.1/7-203 DE [subseq from] nickel-dependent lactate racemase [Geosporobacter subterraneus]_x0001_SHJ17055.1 Nickel-dependent lactate racemase [Geosporobacter subterraneus DSM 17957]
#=GS WP_104878590.1/8-213 DE [subseq from] nickel-dependent lactate racemase [Lactobacillus fermentum]
#=GS WP_099032568.1/8-213 DE [subseq from] nickel-dependent lactate racemase [Lactobacillus fermentum]_x0001_PHI32978.1 lactate racemization operon protein LarA [Lactobacillus fermentum]_x0001_PTV36976.1 nickel-dependent lactate racemase [Lactobacillus fermentum]_x0001_QAR24824.1 nickel-dependent lactate racemase [Lactobacillus fermentum]
#=GS PZN04335.1/8-212 DE [subseq from] nickel-dependent lactate racemase [Firmicutes bacterium]
#=GS WP_151223749.1/8-209 DE [subseq from] nickel-dependent lactate racemase [Clostridium botulinum]_x0001_RFM19731.1 nickel-dependent lactate racemase [Clostridium botulinum]
#=GS WP_012720859.1/8-209 DE [subseq from] nickel-dependent lactate racemase [Clostridium botulinum]_x0001_ACQ53146.1 conserved hypothetical protein [Clostridium botulinum Ba4 str. 657]_x0001_AJD28533.1 hypothetical protein T257_3436 [Clostridium botulinum CDC_297]_x0001_AJE10209.1 hypothetical protein T259_2400 [Clostridium botulinum CDC_1436]_x0001_AXG90796.1 nickel-dependent lactate racemase […
#=GS WP_061317480.1/8-209 DE [subseq from] nickel-dependent lactate racemase [Clostridium botulinum]
#=GS WP_039848987.1/8-213 DE [subseq from] nickel-dependent lactate racemase [Granulicatella adiacens]
#=GS WP_022072539.1/8-213 DE [subseq from] nickel-dependent lactate racemase [Intestinibacter bartlettii]_x0001_CDA11441.1 uncharacterized protein BN488_02468 [Clostridium bartlettii CAG:1329]_x0001_KMW26756.1 hypothetical protein HMPREF0977_00295 [Clostridium sp. 1_1_41A1FAA]_x0001_CUO82911.1 uronate isomerase [Intestinibacter bartlettii]_x0001_SCI32905.1 Domain of uncharacterised function (DUF2…
#=GS WP_078991839.1/8-209 DE [subseq from] nickel-dependent lactate racemase [Clostridium botulinum]_x0001_OPD37016.1 transcriptional regulator [Clostridium botulinum]
#=GS KUO75249.1/7-203 DE [subseq from] transcriptional regulator [Clostridia bacterium BRH_c25]
#=GS WP_005489994.1/8-213 DE [subseq from] nickel-dependent lactate racemase [Halanaerobium saccharolyticum]_x0001_CCU80734.1 Novel D-mannonate dehydrogenase [Halanaerobium saccharolyticum subsp. saccharolyticum DSM 6643]
#=GS WP_018213564.1/9-207 DE [subseq from] nickel-dependent lactate racemase [Desulfitobacterium hafniense]
#=GS WP_106900368.1/8-207 DE [subseq from] nickel-dependent lactate racemase [Clostridium botulinum]_x0001_AVQ49808.1 transcriptional regulator [Clostridium botulinum]_x0001_AVQ46190.1 transcriptional regulator [Clostridium botulinum]
#=GS RLG19773.1/2-199 DE [subseq from] transcriptional regulator, partial [Methanosarcinales archaeon]
#=GS SNX32339.1/32-237 DE [subseq from] hypothetical protein LF130101_1862 [Lactobacillus fermentum]
#=GS WP_105452026.1/8-213 DE [subseq from] nickel-dependent lactate racemase [Lactobacillus sp. CBA3605]_x0001_AVK61579.1 lactate racemization operon protein LarA [Lactobacillus sp. CBA3605]
#=GS WP_048050123.1/12-208 DE [subseq from] nickel-dependent lactate racemase [Methanosarcina mazei]_x0001_KKH72050.1 transcriptional regulator [Methanosarcina mazei]
#=GS WP_132848073.1/8-212 DE [subseq from] nickel-dependent lactate racemase [Serpentinicella alkaliphila]
#=GS WP_127588788.1/7-207 DE [subseq from] nickel-dependent lactate racemase [Paenibacillus koleovorans]
#=GS WP_057546041.1/7-212 DE [subseq from] nickel-dependent lactate racemase [Paeniclostridium sordellii]_x0001_CEP50148.1 uronate isomerase [[Clostridium] sordellii]
#=GS WP_056966517.1/8-213 DE [subseq from] nickel-dependent lactate racemase [Lactobacillus ozensis]_x0001_KRM67969.1 hypothetical protein FD06_GL000330 [Lactobacillus ozensis DSM 23829 = JCM 17196]
#=GS EEW36428.1/35-240 DE [subseq from] hypothetical protein HMPREF0444_1776 [Granulicatella adiacens ATCC 49175]
#=GS WP_108458776.1/8-213 DE [subseq from] nickel-dependent lactate racemase [Lactobacillus fermentum]_x0001_PTS35681.1 nickel-dependent lactate racemase [Lactobacillus fermentum]
#=GS TCQ03249.1/15-219 DE [subseq from] nickel-dependent lactate racemase [Serpentinicella alkaliphila]
#=GS WP_061858177.1/8-213 DE [subseq from] nickel-dependent lactate racemase [Clostridium colicanis]_x0001_KYH29176.1 hypothetical protein CLCOL_13130 [Clostridium colicanis DSM 13634]
#=GS WP_013779068.1/7-212 DE [subseq from] nickel-dependent lactate racemase [Tepidanaerobacter acetatoxydans]_x0001_AEE92147.1 Protein of unknown function DUF2088 [Tepidanaerobacter acetatoxydans Re1]_x0001_CDI40911.1 conserved protein of unknown function [Tepidanaerobacter acetatoxydans Re1]
#=GS WP_074813676.1/7-212 DE [subseq from] nickel-dependent lactate racemase [Selenomonas ruminantium]_x0001_SFA85802.1 Nickel-dependent lactate racemase [Selenomonas ruminantium]
#=GS AKB65593.1/11-207 DE [subseq from] Transcriptional regulator [Methanosarcina mazei S-6]
#=GS CDC68398.1/7-206 DE [subseq from] transcriptional regulator [Oscillibacter sp. CAG:155]
#=GS WP_118353911.1/8-213 DE [subseq from] nickel-dependent lactate racemase [Veillonella atypica]_x0001_RHL91114.1 nickel-dependent lactate racemase [Veillonella atypica]
#=GS WP_048045914.1/12-208 DE [subseq from] nickel-dependent lactate racemase [Methanosarcina mazei]
#=GS WP_048046590.1/12-208 DE [subseq from] nickel-dependent lactate racemase [Methanosarcina mazei]
#=GS WP_002832877.1/8-213 DE [subseq from] nickel-dependent lactate racemase [Pediococcus pentosaceus]_x0001_ABJ68715.1 hypothetical protein PEPE_1694 [Pediococcus pentosaceus ATCC 25745]_x0001_CCG89609.1 conserved hypothetical protein [Pediococcus pentosaceus IE-3]_x0001_KQB80004.1 lactate racemization operon protein LarA [Pediococcus pentosaceus]_x0001_KRN49399.1 hypothetical protein IV86_GL000…
#=GS WP_132981387.1/8-213 DE [subseq from] nickel-dependent lactate racemase [Pediococcus pentosaceus]
#=GS WP_023440802.1/8-213 DE [subseq from] nickel-dependent lactate racemase [Pediococcus pentosaceus]_x0001_AHA05731.1 lactate racemization operon protein LarA [Pediococcus pentosaceus SL4]
#=GS WP_050607584.1/8-213 DE [subseq from] nickel-dependent lactate racemase [Clostridium niameyense]
#=GS AAM31999.1/25-221 DE [subseq from] transcriptional regulator [Methanosarcina mazei Go1]
#=GS WP_076041618.1/8-207 DE [subseq from] nickel-dependent lactate racemase [Clostridium botulinum]_x0001_KEJ01275.1 transcriptional regulator [Clostridium botulinum A2B7 92]
#=GS WP_006703168.1/8-213 DE [subseq from] nickel-dependent lactate racemase [Granulicatella elegans]_x0001_EEW92907.1 hypothetical protein HMPREF0446_00895 [Granulicatella elegans ATCC 700633]
#=GS WP_118033867.1/8-213 DE [subseq from] nickel-dependent lactate racemase [Lactobacillus fermentum]_x0001_RGU47845.1 nickel-dependent lactate racemase [Lactobacillus fermentum]
#=GS WP_004695937.1/8-213 DE [subseq from] nickel-dependent lactate racemase [Veillonella parvula]_x0001_EFB85169.1 hypothetical protein HMPREF1035_1598 [Veillonella parvula ATCC 17745]_x0001_RGZ77832.1 nickel-dependent lactate racemase [Veillonella parvula]
#=GS WP_065928693.1/8-213 DE [subseq from] nickel-dependent lactate racemase [Lactobacillus paracollinoides]_x0001_ANZ65375.1 lactate racemization operon protein LarA [Lactobacillus paracollinoides]
#=GS WP_012391746.1/8-213 DE [subseq from] MULTISPECIES: nickel-dependent lactate racemase [Lactobacillus]_x0001_BAG28069.1 conserved hypothetical protein [Lactobacillus fermentum IFO 3956]_x0001_EQC59680.1 lactate racemization operon protein LarA [Lactobacillus fermentum MTCC 8711]_x0001_ESS00968.1 lactate racemization operon protein LarA [Lactobacillus fermentum NB-22]_x0001_CDI69731.1 Putative…
#=GS WP_038117505.1/8-212 DE [subseq from] nickel-dependent lactate racemase [Veillonella sp. AS16]_x0001_ETS92016.1 PF09861 family protein [Veillonella sp. AS16]
#=GS WP_117418428.1/8-213 DE [subseq from] nickel-dependent lactate racemase [Clostridium sp. PI-S10-A1B]_x0001_RFZ77416.1 nickel-dependent lactate racemase [Clostridium sp. PI-S10-A1B]
#=GS WP_010011985.1/8-213 DE [subseq from] nickel-dependent lactate racemase [Lactobacillus coryniformis]_x0001_KRK17868.1 hypothetical protein FD22_GL000846 [Lactobacillus coryniformis subsp. coryniformis KCTC 3167 = DSM 20001]_x0001_KRK81349.1 hypothetical protein FC16_GL002184 [Lactobacillus coryniformis subsp. torquens DSM 20004 = KCTC 3535]_x0001_OEH90598.1 lactate racemization operon protei…
#=GS WP_053466949.1/8-209 DE [subseq from] nickel-dependent lactate racemase [Clostridium sp. L74]_x0001_KOR26557.1 transcriptional regulator [Clostridium sp. L74]
#=GS WP_085333361.1/8-207 DE [subseq from] nickel-dependent lactate racemase [Clostridium sporogenes]_x0001_OSB19108.1 transcriptional regulator [Clostridium sporogenes]
#=GS WP_003496130.1/8-207 DE [subseq from] nickel-dependent lactate racemase [Clostridium sporogenes]_x0001_EHN13527.1 hypothetical protein IYC_18530 [Clostridium sporogenes PA 3679]_x0001_KCZ68124.1 hypothetical protein CSPO_6c01670 [Clostridium sporogenes]_x0001_AKC62746.1 hypothetical protein CLSPO_c20260 [Clostridium sporogenes]_x0001_AKJ89999.1 transcriptional regulator [Clostridium sporogen…
#=GS WP_020724044.1/8-213 DE [subseq from] nickel-dependent lactate racemase, partial [Megasphaera sp. BL7]_x0001_EPP15438.1 hypothetical protein G153_10098, partial [Megasphaera sp. BL7]
#=GS WP_057907925.1/8-213 DE [subseq from] nickel-dependent lactate racemase [Lactobacillus graminis]_x0001_KRM23875.1 hypothetical protein FC90_GL001395 [Lactobacillus graminis DSM 20719]_x0001_QFP79764.1 nickel-dependent lactate racemase [Lactobacillus graminis]
#=GS WP_147543858.1/7-212 DE [subseq from] nickel-dependent lactate racemase [Clostridiaceae bacterium]_x0001_SCI85596.1 Domain of uncharacterised function (DUF2088) [uncultured Clostridium sp.]_x0001_SCI71783.1 Domain of uncharacterised function (DUF2088) [uncultured Clostridium sp.]
#=GS SPE16875.1/22-227 DE [subseq from] hypothetical protein LAF9269_01931 [Lactobacillus fermentum]
#=GS WP_034422796.1/10-210 DE [subseq from] nickel-dependent lactate racemase [Thermoanaerosceptrum fracticalcis]
#=GS PUU95640.1/8-213 DE [subseq from] hypothetical protein CI947_157 [Halanaerobium sp.]
#=GS WP_015957761.1/8-207 DE [subseq from] nickel-dependent lactate racemase [Clostridium botulinum]_x0001_ACA44956.1 conserved hypothetical protein [Clostridium botulinum B1 str. Okra]_x0001_RUT61822.1 DUF2088 domain-containing protein [Clostridium botulinum]_x0001_RXN67792.1 nickel-dependent lactate racemase [Clostridium botulinum]
#=GS WP_093371901.1/8-213 DE [subseq from] nickel-dependent lactate racemase [Ruminococcaceae bacterium D5]_x0001_SFJ11490.1 Nickel-dependent lactate racemase [Ruminococcaceae bacterium D5]
#=GS WP_069980886.1/7-203 DE [subseq from] nickel-dependent lactate racemase [Geosporobacter ferrireducens]_x0001_AOT72577.1 transcriptional regulator [Geosporobacter ferrireducens]
#=GS WP_095066638.1/8-213 DE [subseq from] nickel-dependent lactate racemase [Veillonella rodentium]_x0001_SNV76000.1 Domain of uncharacterised function (DUF2088) [Veillonella rodentium]
#=GS ADJ41663.1/32-237 DE [subseq from] Putative uncharacterized protein [Lactobacillus fermentum CECT 5716]
#=GS WP_023919183.1/8-213 DE [subseq from] nickel-dependent lactate racemase [Streptococcus parasanguinis]_x0001_ETD13120.1 hypothetical protein HMPREF1195_01254 [Streptococcus parasanguinis CC87K]
#=GS WP_098927074.1/8-207 DE [subseq from] nickel-dependent lactate racemase [Clostridium sporogenes]_x0001_PHH00066.1 transcriptional regulator [Clostridium sporogenes]_x0001_AVP61961.1 nickel-dependent lactate racemase [Clostridium botulinum]
#=GS WP_024061828.1/8-213 DE [subseq from] nickel-dependent lactate racemase [Veillonella sp. S13054-11]_x0001_ETI97236.1 hypothetical protein Q619_VDC00599G0003 [Veillonella dispar DORA_11]_x0001_PQL15562.1 nickel-dependent lactate racemase [Veillonella sp. S13054-11]
#=GS RKW66665.1/8-213 DE [subseq from] nickel-dependent lactate racemase [Veillonella sp.]
#=GS WP_029162633.1/8-212 DE [subseq from] nickel-dependent lactate racemase [Clostridium scatologenes]_x0001_AKA69611.1 hypothetical protein CSCA_2486 [Clostridium scatologenes]
#=GS WP_002477542.1/7-207 DE [subseq from] nickel-dependent lactate racemase [Staphylococcus epidermidis]_x0001_EJD78766.1 hypothetical protein HMPREF9995_07403 [Staphylococcus epidermidis NIHLM095]_x0001_EJD82427.1 hypothetical protein HMPREF9993_06393 [Staphylococcus epidermidis NIHLM087]_x0001_EKS27319.1 hypothetical protein HMPREF9281_01899 [Staphylococcus epidermidis BVS058A4]_x0001_OAO22276…
#=GS WP_118478777.1/8-213 DE [subseq from] MULTISPECIES: nickel-dependent lactate racemase [Anaerotruncus]_x0001_RGX55562.1 nickel-dependent lactate racemase [Anaerotruncus sp. AF02-27]
#=GS WP_066617522.1/8-205 DE [subseq from] nickel-dependent lactate racemase [Clostridium magnum]_x0001_KZL93472.1 hypothetical protein CLMAG_05180 [Clostridium magnum DSM 2767]_x0001_SHI27490.1 Nickel-dependent lactate racemase [Clostridium magnum DSM 2767]
#=GS WP_114297623.1/7-203 DE [subseq from] nickel-dependent lactate racemase [Anaerobacterium chartisolvens]_x0001_RCX16895.1 nickel-dependent lactate racemase [Anaerobacterium chartisolvens]
#=GS WP_016264971.1/8-213 DE [subseq from] nickel-dependent lactate racemase [Lactobacillus sakei]_x0001_EOR85081.1 hypothetical protein LS25_0877 [Lactobacillus sakei subsp. sakei LS25]_x0001_KRK72127.1 hypothetical protein FD49_GL000232 [Lactobacillus sakei subsp. sakei DSM 20017 = JCM 1157]_x0001_ARJ72806.1 lactate racemization operon protein LarA [Lactobacillus sakei]_x0001_BAX67096.1 lactate…
#=GS WP_105093263.1/8-213 DE [subseq from] nickel-dependent lactate racemase [Veillonella tobetsuensis]_x0001_PQL24897.1 lactate racemization operon protein LarA [Veillonella tobetsuensis]
#=GS WP_032603819.1/7-207 DE [subseq from] nickel-dependent lactate racemase [Staphylococcus epidermidis]_x0001_KAB2194306.1 nickel-dependent lactate racemase [Staphylococcus epidermidis]
#=GS WP_011374491.1/8-213 DE [subseq from] nickel-dependent lactate racemase [Lactobacillus sakei]_x0001_AAX46031.1 Lsa784 [Lactobacillus sakei]_x0001_CAI55088.1 Hypothetical protein LCA_0784 [Lactobacillus sakei subsp. sakei 23K]_x0001_KRL69801.1 hypothetical protein FC71_GL001242 [Lactobacillus sakei subsp. carnosus DSM 15831]_x0001_BAX68554.1 lactate racemization operon protein LarA [Lactobaci…
#=GS EHM66292.1/9-209 DE [subseq from] hypothetical protein SEVCU071_0662 [Staphylococcus epidermidis VCU071]
#=GS WP_127429624.1/8-213 DE [subseq from] nickel-dependent lactate racemase [Lactobacillus fermentum]_x0001_AYP98759.1 nickel-dependent lactate racemase [Lactobacillus fermentum]_x0001_QEY01846.1 nickel-dependent lactate racemase [Lactobacillus fermentum]
#=GS WP_049386467.1/7-207 DE [subseq from] nickel-dependent lactate racemase [Staphylococcus epidermidis]
#=GS WP_070964809.1/8-213 DE [subseq from] nickel-dependent lactate racemase [Clostridium formicaceticum]_x0001_AOY75297.1 lactate racemization operon protein LarA [Clostridium formicaceticum]_x0001_ARE89737.1 hypothetical protein CLFO_42180 [Clostridium formicaceticum]
#=GS WP_002499046.1/7-207 DE [subseq from] MULTISPECIES: nickel-dependent lactate racemase [Staphylococcus]_x0001_EJE00289.1 hypothetical protein HMPREF9985_07462 [Staphylococcus epidermidis NIHLM039]_x0001_EJE26943.1 hypothetical protein HMPREF9975_01119 [Staphylococcus epidermidis NIHLM001]_x0001_KEA37329.1 hypothetical protein EL82_09875 [Staphylococcus epidermidis]_x0001_KTF21985.1 hypothetic…
#=GS WP_002470568.1/7-207 DE [subseq from] nickel-dependent lactate racemase [Staphylococcus epidermidis]_x0001_EGS75205.1 hypothetical protein SEVCU105_0821 [Staphylococcus epidermidis VCU105]
#=GS WP_005383406.1/8-213 DE [subseq from] nickel-dependent lactate racemase [Veillonella atypica]_x0001_EKY20714.1 hypothetical protein HMPREF0870_00434 [Veillonella atypica KON]_x0001_PQL17739.1 nickel-dependent lactate racemase [Veillonella atypica KON]_x0001_SUP06653.1 Domain of uncharacterised function (DUF2088) [Veillonella atypica]
#=GS WP_009661057.1/8-213 DE [subseq from] nickel-dependent lactate racemase [Veillonella sp. ACP1]_x0001_EJO49744.1 PF09861 family protein [Veillonella sp. ACP1]
#=GS WP_039099459.1/8-213 DE [subseq from] nickel-dependent lactate racemase [Lactobacillus curvatus]_x0001_KHO12098.1 hypothetical protein OA78_2055 [Lactobacillus curvatus]_x0001_ANJ69201.1 lactate racemization operon protein LarA [Lactobacillus curvatus]_x0001_ANY14008.1 lactate racemization operon protein LarA [Lactobacillus curvatus]_x0001_AOO75657.1 lactate racemization operon protein LarA …
#=GS WP_137660817.1/8-213 DE [subseq from] nickel-dependent lactate racemase [Veillonella tobetsuensis]_x0001_GCL67401.1 hypothetical protein PAGU1578_10220 [Veillonella tobetsuensis]
#=GS WP_105084169.1/8-213 DE [subseq from] nickel-dependent lactate racemase [Veillonella sp. T34266-5]_x0001_PQL21952.1 lactate racemization operon protein LarA [Veillonella sp. T34266-5]
#=GS WP_126133306.1/8-213 DE [subseq from] nickel-dependent lactate racemase [Lactobacillus curvatus]_x0001_AZP96236.1 lactate racemization operon protein LarA [Lactobacillus curvatus]
#=GS WP_105090855.1/8-212 DE [subseq from] nickel-dependent lactate racemase [Veillonella denticariosi]_x0001_PQL20326.1 lactate racemization operon protein LarA [Veillonella denticariosi JCM 15641]
#=GS WP_073022087.1/8-213 DE [subseq from] nickel-dependent lactate racemase [Clostridium intestinale]_x0001_SHI40506.1 Nickel-dependent lactate racemase [Clostridium intestinale DSM 6191]
#=GS WP_122629651.1/8-212 DE [subseq from] nickel-dependent lactate racemase [Lucifera butyrica]_x0001_VBB08807.1 Hypothetical protein LUCI_4088 [Lucifera butyrica]_x0001_VBB08782.1 Hypothetical protein LUCI_4063 [Lucifera butyrica]
#=GS WP_007061976.1/2-201 DE [subseq from] nickel-dependent lactate racemase [Clostridium carboxidivorans]_x0001_EET86474.1 conserved hypothetical protein [Clostridium carboxidivorans P7]
#=GS WP_056997111.1/8-213 DE [subseq from] nickel-dependent lactate racemase [Lactobacillus collinoides]_x0001_KRM74564.1 hypothetical protein FC82_GL003223 [Lactobacillus collinoides DSM 20515 = JCM 1123]_x0001_KZL41408.1 lactate racemization operon protein LarA [Lactobacillus collinoides]
#=GS WP_061604919.1/8-213 DE [subseq from] nickel-dependent lactate racemase [Streptococcus parasanguinis]
#=GS WP_049499554.1/8-213 DE [subseq from] nickel-dependent lactate racemase [Streptococcus parasanguinis]_x0001_PKZ97208.1 DUF2088 domain-containing protein [Streptococcus parasanguinis]
#=GS WP_054736981.1/8-213 DE [subseq from] nickel-dependent lactate racemase [Lactobacillus similis]_x0001_KRN26048.1 hypothetical protein FD14_GL003186 [Lactobacillus similis DSM 23365 = JCM 2765]
#=GS WP_127059131.1/8-209 DE [subseq from] nickel-dependent lactate racemase [Veillonella ratti]
#=GS CCX56329.1/8-209 DE [subseq from] putative uncharacterized protein [Veillonella sp. CAG:933]_x0001_VYU29890.1 Uncharacterised protein [Veillonella ratti]
#=GS WP_125549578.1/8-213 DE [subseq from] nickel-dependent lactate racemase [Lactobacillus sp. 187-3]
#=GS WP_044555167.1/7-207 DE [subseq from] nickel-dependent lactate racemase [Staphylococcus epidermidis]
#=GS AAW53674.1/9-209 DE [subseq from] conserved domain protein [Staphylococcus epidermidis RP62A]
#=GS WP_110955503.1/9-208 DE [subseq from] nickel-dependent lactate racemase [Massilibacillus massiliensis]
#=GS WP_088922778.1/7-207 DE [subseq from] nickel-dependent lactate racemase [Staphylococcus epidermidis]_x0001_ASJ94219.1 hypothetical protein CFE88_08210 [Staphylococcus epidermidis]
#=GS WP_002499572.1/7-207 DE [subseq from] MULTISPECIES: nickel-dependent lactate racemase [Staphylococcus]_x0001_EJE02812.1 hypothetical protein HMPREF9984_11056 [Staphylococcus epidermidis NIHLM037]_x0001_EJE18984.1 hypothetical protein HMPREF9978_00465 [Staphylococcus epidermidis NIHLM015]_x0001_OFL63991.1 hypothetical protein HMPREF2755_05300 [Staphylococcus sp. HMSC072H01]_x0001_OFO16528.1 h…
#=GS WP_145349786.1/7-207 DE [subseq from] nickel-dependent lactate racemase [Staphylococcus epidermidis]
#=GS WP_109244915.1/8-211 DE [subseq from] nickel-dependent lactate racemase [Lactococcus termiticola]_x0001_GBG95916.1 lactate racemization operon protein LarA [Lactococcus termiticola]
#=GS WP_047754559.1/8-203 DE [subseq from] nickel-dependent lactate racemase [Kosmotoga pacifica]_x0001_AKI97425.1 hypothetical protein IX53_05900 [Kosmotoga pacifica]
#=GS EHR80019.1/9-209 DE [subseq from] PF09861 family protein [Staphylococcus epidermidis VCU118]_x0001_EHR96637.1 PF09861 family protein [Staphylococcus epidermidis VCU128]_x0001_EHS01033.1 PF09861 family protein [Staphylococcus epidermidis VCU129]
#=GS WP_136868268.1/8-213 DE [subseq from] nickel-dependent lactate racemase [Lactobacillus paracasei]_x0001_TJY19375.1 nickel-dependent lactate racemase [Lactobacillus paracasei]
#=GS WP_074917132.1/8-213 DE [subseq from] nickel-dependent lactate racemase [Terrisporobacter glycolicus]_x0001_SFJ22822.1 Nickel-dependent lactate racemase [Terrisporobacter glycolicus]
#=GS WP_028257782.1/8-213 DE [subseq from] nickel-dependent lactate racemase [Veillonella montpellierensis]
#=GS WP_085844935.1/8-213 DE [subseq from] nickel-dependent lactate racemase [Lactobacillus curvatus]_x0001_SMH68540.1 conserved hypothetical protein [Lactobacillus curvatus]
#=GS RLI35346.1/7-209 DE [subseq from] nickel-dependent lactate racemase [Candidatus Bathyarchaeota archaeon]
#=GS RQD71860.1/8-213 DE [subseq from] nickel-dependent lactate racemase [Tindallia sp. MSAO_Bac2]
#=GS WP_049376950.1/7-207 DE [subseq from] nickel-dependent lactate racemase [Staphylococcus epidermidis]
#=GS WP_070729153.1/7-207 DE [subseq from] nickel-dependent lactate racemase [Staphylococcus sp. HMSC062B11]_x0001_OFP38110.1 hypothetical protein HMPREF2989_00920 [Staphylococcus sp. HMSC062B11]
#=GS RJS81638.1/10-212 DE [subseq from] nickel-dependent lactate racemase [Candidatus Bathyarchaeota archaeon]_x0001_RLI18113.1 nickel-dependent lactate racemase [Candidatus Bathyarchaeota archaeon]
#=GS RJS76007.1/10-212 DE [subseq from] nickel-dependent lactate racemase [Candidatus Bathyarchaeota archaeon]
#=GS WP_066629277.1/8-206 DE [subseq from] nickel-dependent lactate racemase [Clostridium magnum]_x0001_KZL89385.1 hypothetical protein CLMAG_52890 [Clostridium magnum DSM 2767]_x0001_SHI20799.1 Nickel-dependent lactate racemase [Clostridium magnum DSM 2767]
#=GS GAF40860.1/8-213 DE [subseq from] novel D-mannonate dehydrogenase [Lactobacillus composti DSM 18527 = JCM 14202]
#=GS WP_137628397.1/8-213 DE [subseq from] nickel-dependent lactate racemase [Lactobacillus sp. 203-3]
#=GS WP_119982929.1/8-213 DE [subseq from] nickel-dependent lactate racemase [Veillonella atypica]_x0001_RJY50039.1 nickel-dependent lactate racemase [Veillonella atypica]
#=GS WP_082088131.1/14-210 DE [subseq from] MULTISPECIES: nickel-dependent lactate racemase [unclassified Methanosarcina]_x0001_AKB19680.1 Transcriptional regulator [Methanosarcina sp. WWM596]_x0001_AKB22527.1 Transcriptional regulator [Methanosarcina sp. WH1]
#=GS WP_052221747.1/8-213 DE [subseq from] nickel-dependent lactate racemase [Clostridium homopropionicum]_x0001_KOA19439.1 hypothetical protein CLHOM_22300 [Clostridium homopropionicum DSM 5847]_x0001_SFG69734.1 Nickel-dependent lactate racemase [Clostridium homopropionicum]
#=GS VYU27186.1/8-213 DE [subseq from] Uncharacterised protein [Veillonella atypica]
#=GS WP_048121679.1/12-208 DE [subseq from] nickel-dependent lactate racemase [Methanosarcina vacuolata]_x0001_AKB44761.1 Transcriptional regulator [Methanosarcina vacuolata Z-761]
#=GS WP_042384906.1/8-207 DE [subseq from] MULTISPECIES: nickel-dependent lactate racemase [Clostridium]_x0001_KIS23957.1 transcriptional regulator [Clostridium botulinum B2 450]
#=GS WP_033597698.1/8-213 DE [subseq from] nickel-dependent lactate racemase [Enterococcus faecalis]_x0001_KAJ78572.1 putative D-mannonate dehydrogenase [Enterococcus faecalis MTUP9]_x0001_SDN33128.1 Nickel-dependent lactate racemase [Enterococcus faecalis]
#=GS WP_005377595.1/8-213 DE [subseq from] nickel-dependent lactate racemase [Veillonella atypica]_x0001_EFL55853.1 hypothetical protein HMPREF9321_0708 [Veillonella atypica ACS-049-V-Sch6]
#=GS WP_024056456.1/8-213 DE [subseq from] nickel-dependent lactate racemase [Streptococcus sp. HMSC057G03]_x0001_ETJ01304.1 hypothetical protein Q616_SPPC01426G0005 [Streptococcus parasanguinis DORA_23_24]_x0001_OFN93836.1 lactate racemization operon protein LarA [Streptococcus sp. HMSC057G03]
#=GS WP_009616497.1/7-207 DE [subseq from] nickel-dependent lactate racemase [Desulfosporosinus sp. OT]_x0001_EGW40419.1 hypothetical protein DOT_1759 [Desulfosporosinus sp. OT]
#=GS WP_127719751.1/8-212 DE [subseq from] nickel-dependent lactate racemase [Clostridium sp. AWRP]_x0001_AZV55466.1 nickel-dependent lactate racemase [Clostridium sp. AWRP]
#=GS WP_046870007.1/8-207 DE [subseq from] nickel-dependent lactate racemase [Clostridium sporogenes]_x0001_OQP94575.1 hypothetical protein VT96_0227960 [Clostridium sporogenes]_x0001_SQB56917.1 transcriptional regulator [Clostridium sporogenes]
#=GS WP_045759928.1/8-213 DE [subseq from] nickel-dependent lactate racemase [Streptococcus parasanguinis]_x0001_KJU89814.1 hypothetical protein TZ97_01527 [Streptococcus parasanguinis]
#=GS WP_070866930.1/7-207 DE [subseq from] nickel-dependent lactate racemase [Staphylococcus sp. HMSC074D07]_x0001_OHQ82867.1 hypothetical protein HMPREF2549_04555 [Staphylococcus sp. HMSC074D07]
#=GS WP_002489294.1/7-207 DE [subseq from] MULTISPECIES: nickel-dependent lactate racemase [Staphylococcus]_x0001_EHR92623.1 PF09861 family protein [Staphylococcus epidermidis VCU125]_x0001_RUN36265.1 hypothetical protein AZ906_03380 [Staphylococcus epidermidis]_x0001_RUN56118.1 hypothetical protein AZ893_05055 [Staphylococcus epidermidis]_x0001_RUN60904.1 hypothetical protein AZ897_02030 [Staphy…
#=GS WP_022202692.1/8-213 DE [subseq from] MULTISPECIES: nickel-dependent lactate racemase [Clostridiales]_x0001_CDB63161.1 putative uncharacterized protein [Clostridium clostridioforme CAG:132]_x0001_CUO71976.1 uronate isomerase [[Clostridium] clostridioforme]_x0001_CUX72481.1 hypothetical protein BN3589_01677 [Clostridium sp. C105KSO14]_x0001_SQB15491.1 uronate isomerase [[Clostridium] clostrid…
#=GS WP_012864411.1/8-213 DE [subseq from] nickel-dependent lactate racemase [Veillonella parvula]_x0001_ACZ24665.1 conserved hypothetical protein [Veillonella parvula DSM 2008]_x0001_SNU97894.1 Domain of uncharacterised function (DUF2088) [Veillonella parvula]
#=GS WP_002456009.1/7-207 DE [subseq from] MULTISPECIES: nickel-dependent lactate racemase [Staphylococcus]_x0001_EFA88782.1 hypothetical protein HMPREF0797_2447 [Staphylococcus epidermidis SK135]_x0001_EGS80466.1 hypothetical protein SEVCU107_1414 [Staphylococcus epidermidis VCU109]_x0001_EHR82328.1 PF09861 family protein [Staphylococcus epidermidis VCU120]_x0001_EHR97440.1 PF09861 family protei…
#=GS WP_002494335.1/7-207 DE [subseq from] MULTISPECIES: nickel-dependent lactate racemase [Staphylococcus]_x0001_EJD82149.1 hypothetical protein HMPREF9994_01170 [Staphylococcus epidermidis NIHLM088]_x0001_EJD89543.1 hypothetical protein HMPREF9991_00425 [Staphylococcus epidermidis NIHLM067]_x0001_EJE17263.1 hypothetical protein HMPREF9979_01580 [Staphylococcus epidermidis NIHLM018]_x0001_KDP678…
#=GS WP_002469186.1/7-207 DE [subseq from] nickel-dependent lactate racemase [Staphylococcus epidermidis]_x0001_EGG70397.1 hypothetical protein SEVCU028_1795 [Staphylococcus epidermidis VCU028]_x0001_EHQ79638.1 PF09861 family protein [Staphylococcus epidermidis VCU081]_x0001_PCR87840.1 DUF2088 domain-containing protein [Staphylococcus epidermidis]
#=GS WP_002484568.1/7-207 DE [subseq from] MULTISPECIES: nickel-dependent lactate racemase [Staphylococcus]_x0001_NP_763929.1 hypothetical protein SE0374 [Staphylococcus epidermidis ATCC 12228]_x0001_AAO03971.1 uncharacterized conserved protein [Staphylococcus epidermidis ATCC 12228]_x0001_EHQ74430.1 PF09861 family protein [Staphylococcus epidermidis VCU057]_x0001_EHQ75314.1 PF09861 family protei…
#=GS WP_064601468.1/7-207 DE [subseq from] nickel-dependent lactate racemase [Staphylococcus epidermidis]_x0001_OAW92657.1 hypothetical protein A9J93_09085 [Staphylococcus epidermidis]
#=GS WP_134298613.1/7-207 DE [subseq from] nickel-dependent lactate racemase [Staphylococcus epidermidis]_x0001_TER71273.1 nickel-dependent lactate racemase [Staphylococcus epidermidis]_x0001_KAB2304409.1 nickel-dependent lactate racemase [Staphylococcus epidermidis]
#=GS WP_121844075.1/7-207 DE [subseq from] nickel-dependent lactate racemase [Staphylococcus epidermidis]_x0001_RLY53793.1 nickel-dependent lactate racemase [Staphylococcus epidermidis]
#=GS WP_002571696.1/8-210 DE [subseq from] nickel-dependent lactate racemase [[Clostridium] bolteae]_x0001_ENZ41027.1 hypothetical protein HMPREF1097_01472 [ [[Clostridium] bolteae 90B8]_x0001_RHC58353.1 nickel-dependent lactate racemase [[Clostridium] bolteae]
#=GS WP_035147210.1/8-213 DE [subseq from] nickel-dependent lactate racemase [Lactobacillus sakei]_x0001_KGB14203.1 lactate racemization operon protein LarA [Lactobacillus sakei]
#=GS WP_127008610.1/8-209 DE [subseq from] nickel-dependent lactate racemase [Veillonella seminalis]_x0001_KAB1477079.1 nickel-dependent lactate racemase [Veillonella seminalis]
#=GS WP_002497065.1/7-207 DE [subseq from] nickel-dependent lactate racemase [Staphylococcus epidermidis]_x0001_EJD91119.1 hypothetical protein HMPREF9989_10858 [Staphylococcus epidermidis NIHLM057]_x0001_EJD92256.1 hypothetical protein HMPREF9988_10030 [Staphylococcus epidermidis NIHLM053]
#=GS WP_002495845.1/7-207 DE [subseq from] MULTISPECIES: nickel-dependent lactate racemase [Staphylococcus]_x0001_EJD88359.1 hypothetical protein HMPREF9990_07571 [Staphylococcus epidermidis NIHLM061]_x0001_EJE04501.1 hypothetical protein HMPREF9983_11473 [Staphylococcus epidermidis NIHLM023]_x0001_EJE48290.1 hypothetical protein HMPREF1385_00499 [Staphylococcus epidermidis NIH051475]_x0001_ENL53…
#=GS WP_099816416.1/7-207 DE [subseq from] nickel-dependent lactate racemase [Staphylococcus epidermidis]_x0001_PIH39818.1 hypothetical protein CTJ11_03565 [Staphylococcus epidermidis]
#=GS WP_002438759.1/12-212 DE [subseq from] nickel-dependent lactate racemase [Staphylococcus epidermidis]_x0001_EES59030.1 hypothetical protein HMPREF0789_0310 [Staphylococcus epidermidis BCM-HMP0060]
#=GS EES36890.1/9-209 DE [subseq from] hypothetical protein HMPREF0791_0473 [Staphylococcus epidermidis W23144]_x0001_EFE58164.1 hypothetical protein HMPREF0794_1974 [Staphylococcus epidermidis M23864:W2(grey)]_x0001_EGS78853.1 hypothetical protein SEVCU037_1253 [Staphylococcus epidermidis VCU037]_x0001_EHR82766.1 PF09861 family protein [Staphylococcus epidermidis VCU117]_x0001_EHR94773.1 PF09861…
#=GS RRG01782.1/8-213 DE [subseq from] nickel-dependent lactate racemase [Lactobacillus sp.]
#=GS WP_006556210.1/8-209 DE [subseq from] nickel-dependent lactate racemase [Veillonella seminalis]_x0001_EKU78042.1 hypothetical protein HMPREF9282_01323 [Veillonella seminalis ACS-216-V-Col6b]
#=GS WP_070586697.1/8-213 DE [subseq from] nickel-dependent lactate racemase [Streptococcus sp. HMSC078D09]_x0001_OFQ65988.1 lactate racemization operon protein LarA [Streptococcus sp. HMSC078D09]
#=GS WP_103979557.1/8-213 DE [subseq from] nickel-dependent lactate racemase [Clostridioides difficile]
#=GS WP_018590617.1/8-213 DE [subseq from] nickel-dependent lactate racemase [Terrisporobacter glycolicus]
#=GS EDU36789.1/42-241 DE [subseq from] hypothetical protein CLOSPO_02958 [Clostridium sporogenes ATCC 15579]
#=GS CCZ55162.1/7-204 DE [subseq from] transcriptional regulator [Dialister invisus CAG:218]
#=GS WP_035191079.1/8-213 DE [subseq from] nickel-dependent lactate racemase [Lactobacillus equi]
#=GS WP_129299462.1/8-213 DE [subseq from] nickel-dependent lactate racemase [Streptococcus parasanguinis]_x0001_RXX18063.1 nickel-dependent lactate racemase [Streptococcus parasanguinis]
#=GS WP_128887291.1/8-213 DE [subseq from] nickel-dependent lactate racemase [Pediococcus pentosaceus]_x0001_RXI21519.1 nickel-dependent lactate racemase [Pediococcus pentosaceus]
#=GS WP_049474658.1/8-213 DE [subseq from] nickel-dependent lactate racemase [Streptococcus parasanguinis]
#=GS WP_061316692.1/8-209 DE [subseq from] nickel-dependent lactate racemase [Clostridium botulinum]
#=GS ETA73807.1/23-228 DE [subseq from] larA protein [Lactobacillus equi DPC 6820]_x0001_KRL82604.1 hypothetical protein FC36_GL000899 [Lactobacillus equi DSM 15833 = JCM 10991]
#=GS PZP91940.1/7-204 DE [subseq from] hypothetical protein DI572_09735, partial [Staphylococcus epidermidis]
#=GS WP_011461442.1/9-207 DE [subseq from] nickel-dependent lactate racemase [Desulfitobacterium hafniense]_x0001_BAE85670.1 hypothetical protein DSY3881 [Desulfitobacterium hafniense Y51]_x0001_KTE89359.1 hypothetical protein AT727_13250 [Desulfitobacterium hafniense]
#=GS WP_148557741.1/8-213 DE [subseq from] nickel-dependent lactate racemase [Terrisporobacter glycolicus]
#=GS WP_002568027.1/8-210 DE [subseq from] nickel-dependent lactate racemase [[Clostridium] bolteae]_x0001_EDP13321.1 hypothetical protein CLOBOL_06427 [ [[Clostridium] bolteae ATCC BAA-613]_x0001_ENZ54551.1 hypothetical protein HMPREF1095_03385 [ [[Clostridium] bolteae 90A5]_x0001_ENZ69511.1 hypothetical protein HMPREF1096_02939 [ [[Clostridium] bolteae 90B7]_x0001_KMW19849.1 hypothetical protei…
#=GS WP_117626026.1/8-210 DE [subseq from] nickel-dependent lactate racemase [[Clostridium] bolteae]_x0001_RGK75292.1 nickel-dependent lactate racemase [[Clostridium] bolteae]
#=GS WP_059362699.1/8-213 DE [subseq from] nickel-dependent lactate racemase [Veillonella tobetsuensis]
#=GS WP_110344312.1/8-213 DE [subseq from] nickel-dependent lactate racemase [Lactobacillus paracasei]_x0001_AWR90511.1 nickel-dependent lactate racemase [Lactobacillus paracasei]
#=GS WP_094044945.1/8-213 DE [subseq from] nickel-dependent lactate racemase [Thermoanaerobacterium thermosaccharolyticum]_x0001_OXT07868.1 lactate racemization operon protein LarA [Thermoanaerobacterium thermosaccharolyticum]
#=GS WP_125153859.1/10-213 DE [subseq from] nickel-dependent lactate racemase [Clostridium sp. Marseille-P4200]
#=GS WP_026883915.1/8-213 DE [subseq from] nickel-dependent lactate racemase [Clostridium akagii]
#=GS PMB74829.1/8-210 DE [subseq from] transcriptional regulator [Candidatus Bathyarchaeota archaeon]
#=GS SHJ36680.1/7-211 DE [subseq from] Nickel-dependent lactate racemase [Dethiosulfatibacter aminovorans DSM 17477]
#=GS WP_061326652.1/8-207 DE [subseq from] nickel-dependent lactate racemase [Clostridium botulinum]_x0001_AUM95839.1 transcriptional regulator [Clostridium botulinum]_x0001_AVQ53285.1 nickel-dependent lactate racemase [Clostridium botulinum]
#=GS WP_073049820.1/10-214 DE [subseq from] nickel-dependent lactate racemase [Dethiosulfatibacter aminovorans]
#=GS WP_020311252.1/8-213 DE [subseq from] nickel-dependent lactate racemase [Megasphaera sp. NM10]_x0001_EPP15981.1 hypothetical protein NM10_09340 [Megasphaera sp. NM10]
#=GS WP_033656143.1/8-213 DE [subseq from] nickel-dependent lactate racemase [Enterococcus faecalis]
#=GS WP_004095130.1/8-212 DE [subseq from] nickel-dependent lactate racemase [Acetonema longum]_x0001_EGO64119.1 hypothetical protein ALO_09589 [Acetonema longum DSM 6540]
#=GS ARF99318.1/8-213 DE [subseq from] lactate racemization operon protein LarA [Veillonella atypica]
#=GS EFT93767.1/11-216 DE [subseq from] hypothetical protein HMPREF9499_01961 [Enterococcus faecalis TX0012]
#=GS WP_056966104.1/8-213 DE [subseq from] nickel-dependent lactate racemase [Lactobacillus curvatus]_x0001_KRK92928.1 hypothetical protein FC08_GL000301 [Lactobacillus curvatus JCM 1096 = DSM 20019]_x0001_QAS49169.1 DUF2088 domain-containing protein [Lactobacillus curvatus JCM 1096 = DSM 20019]_x0001_GED81819.1 lactate racemization operon protein LarA [Lactobacillus curvatus]
#=GS WP_068963481.1/7-207 DE [subseq from] nickel-dependent lactate racemase [Desulfosporosinus sp. BG]_x0001_ODA41802.1 Transcriptional regulator [Desulfosporosinus sp. BG]
#=GS WP_028783862.1/7-207 DE [subseq from] nickel-dependent lactate racemase [Thalassobacillus devorans]
#=GS WP_016475628.1/8-213 DE [subseq from] MULTISPECIES: nickel-dependent lactate racemase [Veillonella]_x0001_EPD80248.1 hypothetical protein HMPREF1477_00388 [Veillonella sp. HPA0037]
#=GS WP_024041535.1/8-213 DE [subseq from] MULTISPECIES: nickel-dependent lactate racemase [Enterococcus]_x0001_ETJ10481.1 hypothetical protein Q608_EFC00032G0021 [Enterococcus faecalis DORA_14]_x0001_PQE85932.1 nickel-dependent lactate racemase [Enterococcus faecalis]_x0001_PQF54797.1 nickel-dependent lactate racemase [Enterococcus faecalis]_x0001_PQG09706.1 nickel-dependent lactate racemase [En…
#=GS WP_002498036.1/7-207 DE [subseq from] nickel-dependent lactate racemase [Staphylococcus epidermidis]_x0001_EJE01602.1 hypothetical protein HMPREF9986_03443 [Staphylococcus epidermidis NIHLM040]_x0001_KTF26006.1 hypothetical protein AT255_00670 [Staphylococcus epidermidis FS1]_x0001_SFG44936.1 Nickel-dependent lactate racemase [Staphylococcus epidermidis]_x0001_RUN14027.1 hypothetical protein…
#=GS WP_002458360.1/7-207 DE [subseq from] nickel-dependent lactate racemase [Staphylococcus epidermidis]_x0001_EFV88324.1 conserved hypothetical protein [Staphylococcus epidermidis FRI909]
#=GS WP_038812313.1/7-207 DE [subseq from] nickel-dependent lactate racemase [Staphylococcus epidermidis]
#=GS WP_002501468.1/7-207 DE [subseq from] nickel-dependent lactate racemase [Staphylococcus epidermidis]_x0001_EJE12531.1 hypothetical protein HMPREF9980_09644 [Staphylococcus epidermidis NIHLM031]
#=GS TID05738.1/9-209 DE [subseq from] hypothetical protein HMPREF9955_1773 [Staphylococcus epidermidis FS1]
#=GS WP_145383722.1/7-207 DE [subseq from] nickel-dependent lactate racemase [Staphylococcus epidermidis]
#=GS KEI48280.1/9-209 DE [subseq from] hypothetical protein L086_0100035 [Staphylococcus epidermidis UC7032]
#=GS WP_054354109.1/8-210 DE [subseq from] nickel-dependent lactate racemase [[Clostridium] bolteae]_x0001_RGQ62583.1 nickel-dependent lactate racemase [[Clostridium] bolteae]_x0001_RGS11155.1 nickel-dependent lactate racemase [[Clostridium] bolteae]_x0001_RGV78797.1 nickel-dependent lactate racemase [[Clostridium] bolteae]
#=GS EPP69884.1/9-209 DE [subseq from] hypothetical protein M458_05745 [Staphylococcus epidermidis Scl22]_x0001_ESR06237.1 hypothetical protein M462_0211075 [Staphylococcus epidermidis CIM28]_x0001_ESR24725.1 hypothetical protein M452_0206750 [Staphylococcus epidermidis APO35]_x0001_ESU04524.1 hypothetical protein M461_0202940 [Staphylococcus epidermidis CIM37]_x0001_ESV10720.1 hypothetical prote…
#=GS OPY30066.1/8-205 DE [subseq from] hypothetical protein A4E28_00564 [Methanocella sp. PtaU1.Bin125]
#=GS KGK87020.1/8-213 DE [subseq from] lactate racemization operon protein LarA [Clostridium sp. HMP27]
#=GS WP_007069478.1/7-204 DE [subseq from] nickel-dependent lactate racemase [Dialister invisus]_x0001_EEW96545.1 hypothetical protein GCWU000321_00490 [Dialister invisus DSM 15470]
#=GS WP_002468701.1/7-207 DE [subseq from] nickel-dependent lactate racemase [Staphylococcus epidermidis]_x0001_EGG59639.1 hypothetical protein SEVCU144_0093 [Staphylococcus epidermidis VCU144]
#=GS WP_054970014.1/7-206 DE [subseq from] nickel-dependent lactate racemase [Alicyclobacillus ferrooxydans]_x0001_KPV42876.1 hypothetical protein AN477_15180 [Alicyclobacillus ferrooxydans]
#=GS WP_127059355.1/8-213 DE [subseq from] nickel-dependent lactate racemase [Veillonella ratti]
#=GS CCX53702.1/8-213 DE [subseq from] putative uncharacterized protein [Veillonella sp. CAG:933]_x0001_VYU27188.1 Uncharacterised protein [Veillonella ratti]
#=GS WP_138342364.1/8-213 DE [subseq from] nickel-dependent lactate racemase [Intestinibacter bartlettii]
#=GS PKM87748.1/8-213 DE [subseq from] lactate racemization operon protein LarA [Firmicutes bacterium HGW-Firmicutes-12]
#=GS WP_137662416.1/8-213 DE [subseq from] nickel-dependent lactate racemase [Veillonella tobetsuensis]_x0001_GCL70054.1 hypothetical protein PAGU1579_18230 [Veillonella tobetsuensis]
#=GS WP_113792565.1/8-213 DE [subseq from] nickel-dependent lactate racemase [Enterococcus faecalis]_x0001_RBR67454.1 hypothetical protein EB38_00716 [Enterococcus faecalis]
#=GS WP_126268241.1/8-213 DE [subseq from] nickel-dependent lactate racemase [Enterococcus faecalis]_x0001_RTK81606.1 nickel-dependent lactate racemase [Enterococcus faecalis]
#=GS WP_133530447.1/8-213 DE [subseq from] nickel-dependent lactate racemase [Halanaerobium saccharolyticum]_x0001_TDP93543.1 nickel-dependent lactate racemase [Halanaerobium saccharolyticum]
#=GS WP_033601034.1/8-213 DE [subseq from] nickel-dependent lactate racemase [Enterococcus faecalis]_x0001_KAJ61462.1 putative D-mannonate dehydrogenase [Enterococcus faecalis KS19]_x0001_PQB80074.1 nickel-dependent lactate racemase [Enterococcus faecalis]_x0001_RXV39122.1 DUF2088 domain-containing protein [Enterococcus faecalis]_x0001_RXV56600.1 DUF2088 domain-containing protein [Enterococcus fa…
#=GS WP_033862447.1/7-207 DE [subseq from] nickel-dependent lactate racemase [Staphylococcus epidermidis]_x0001_APT17123.1 hypothetical protein BUM85_09590 [Staphylococcus epidermidis]
#=GS EHM72965.1/9-209 DE [subseq from] PF09861 family protein [Staphylococcus epidermidis 14.1.R1.SE]
#=GS WP_151516862.1/7-207 DE [subseq from] nickel-dependent lactate racemase [Staphylococcus epidermidis]_x0001_KAB2280803.1 nickel-dependent lactate racemase [Staphylococcus epidermidis]
#=GS WP_033627810.1/8-213 DE [subseq from] nickel-dependent lactate racemase [Enterococcus faecalis]
#=GS WP_085366429.1/8-213 DE [subseq from] nickel-dependent lactate racemase [Enterococcus faecalis]_x0001_OSH17604.1 hypothetical protein HS5302_0075 [Enterococcus faecalis]_x0001_RXV32486.1 DUF2088 domain-containing protein [Enterococcus faecalis]_x0001_RXV32756.1 DUF2088 domain-containing protein [Enterococcus faecalis]_x0001_RXV41339.1 DUF2088 domain-containing protein [Enterococcus faecalis]
#=GS WP_002357200.1/8-213 DE [subseq from] MULTISPECIES: nickel-dependent lactate racemase [Bacilli]_x0001_EET95967.1 conserved hypothetical protein [Enterococcus faecalis T1]_x0001_EEU77626.1 hypothetical protein EFJG_00738 [Enterococcus faecalis E1Sol]_x0001_EOE12997.1 hypothetical protein Q9U_01873 [Enterococcus faecalis EnGen0079]_x0001_EOE33249.1 hypothetical protein QA7_00647 [Enterococcus …
#=GS WP_057002957.1/8-213 DE [subseq from] nickel-dependent lactate racemase [Lactobacillus composti]
#=GS WP_010826956.1/8-213 DE [subseq from] nickel-dependent lactate racemase [Enterococcus faecalis]_x0001_EOK01864.1 hypothetical protein WOM_01705 [Enterococcus faecalis EnGen0360]
#=GS WP_033625020.1/8-213 DE [subseq from] nickel-dependent lactate racemase [Enterococcus faecalis]_x0001_ETU58159.1 hypothetical protein P024_01268 [Enterococcus faecalis EnGen0424]_x0001_OSM19929.1 lactate racemization operon protein LarA [Enterococcus faecalis]_x0001_PQD78393.1 nickel-dependent lactate racemase [Enterococcus faecalis]_x0001_PQF61553.1 nickel-dependent lactate racemase [Entero…
#=GS WP_104877104.1/8-213 DE [subseq from] nickel-dependent lactate racemase [Enterococcus faecalis]_x0001_PQF69339.1 lactate racemization operon protein LarA [Enterococcus faecalis]
#=GS WP_002502518.1/7-207 DE [subseq from] MULTISPECIES: nickel-dependent lactate racemase [Staphylococcus]_x0001_EJE20979.1 hypothetical protein HMPREF9977_05680 [Staphylococcus epidermidis NIHLM008]_x0001_OHP94462.1 hypothetical protein HMPREF2649_07685 [Staphylococcus sp. HMSC063F03]_x0001_OHP97357.1 hypothetical protein HMPREF2576_08650 [Staphylococcus sp. HMSC063F05]
#=GS WP_004270491.1/8-213 DE [subseq from] nickel-dependent lactate racemase [Lactobacillus curvatus]_x0001_EHE85846.1 hypothetical protein CRL705_1046 [Lactobacillus curvatus CRL 705]
#=GS EPH82522.1/11-216 DE [subseq from] hypothetical protein D927_01236 [Enterococcus faecalis 02-MB-BW-10]
#=GS WP_146342725.1/8-213 DE [subseq from] nickel-dependent lactate racemase [Lactobacillus algidus]
#=GS OSH12582.1/11-216 DE [subseq from] hypothetical protein HS5152_0315 [Enterococcus faecalis]
#=GS EPH63346.1/11-216 DE [subseq from] hypothetical protein D930_02350 [Enterococcus faecalis KI-6-1-110608-1]_x0001_EPH74073.1 hypothetical protein D929_01447 [Enterococcus faecalis 02-MB-P-10]_x0001_EPI04992.1 hypothetical protein D358_02699 [Enterococcus faecalis RP2S-4]
#=GS WP_049486519.1/8-213 DE [subseq from] nickel-dependent lactate racemase [Streptococcus parasanguinis]
#=GS EFQ70636.1/11-216 DE [subseq from] hypothetical protein HMPREF9510_01784 [Enterococcus faecalis TX0470]
#=GS WP_010943907.1/5-202 DE [subseq from] nickel-dependent lactate racemase [Geobacter sulfurreducens]_x0001_NP_954335.2 hypothetical protein GSU3295 [Geobacter sulfurreducens PCA]_x0001_ADI86048.1 lactate racemase [Geobacter sulfurreducens KN400]_x0001_AAR36685.2 protein of unknown function, DUF2088-containing [Geobacter sulfurreducens PCA]
#=GS WP_048051050.1/12-208 DE [subseq from] nickel-dependent lactate racemase [Methanosarcina soligelidi]
#=GS WP_112251013.1/8-213 DE [subseq from] nickel-dependent lactate racemase [Lactobacillus algidus]
#=GS WP_060546090.1/7-207 DE [subseq from] nickel-dependent lactate racemase [Staphylococcus epidermidis]_x0001_KSZ60958.1 hypothetical protein RES3_11695 [Staphylococcus epidermidis]_x0001_KSZ62018.1 hypothetical protein RES1_06755 [Staphylococcus epidermidis]_x0001_KSZ65970.1 hypothetical protein RES2_07075 [Staphylococcus epidermidis]_x0001_KSZ68579.1 hypothetical protein RES4_07025 [Staphyloc…
#=GS KRM30920.1/14-219 DE [subseq from] hypothetical protein FC83_GL001481 [Lactobacillus composti DSM 18527 = JCM 14202]
#=GS WP_008424140.1/8-213 DE [subseq from] nickel-dependent lactate racemase [Clostridium sp. LS]_x0001_EKQ54735.1 hypothetical protein A370_03086 [Clostridium sp. Maddingley MBC34-26]
#=GS TWW13426.1/12-217 DE [subseq from] lactate racemization operon protein LarA [Lactobacillus algidus]
#=GS WP_147542582.1/8-208 DE [subseq from] nickel-dependent lactate racemase [Clostridiaceae bacterium]
#=GS SOB50811.1/12-217 DE [subseq from] Lactate racemization operon protein LarA [Lactobacillus algidus]_x0001_TWW12054.1 lactate racemization operon protein LarA [Lactobacillus algidus]
#=GS OFV66389.1/7-202 DE [subseq from] transcriptional regulator [Candidatus Syntrophoarchaeum butanivorans]
#=GS WP_033627913.1/8-213 DE [subseq from] nickel-dependent lactate racemase [Enterococcus faecalis]_x0001_KAJ76982.1 putative D-mannonate dehydrogenase [Enterococcus faecalis AZ19]
#=GS WP_145453129.1/7-207 DE [subseq from] nickel-dependent lactate racemase [Staphylococcus epidermidis]
#=GS WP_054299276.1/15-211 DE [subseq from] nickel-dependent lactate racemase [Methanosarcina flavescens]_x0001_AYK15749.1 nickel-dependent lactate racemase [Methanosarcina flavescens]
#=GS WP_089982682.1/8-213 DE [subseq from] nickel-dependent lactate racemase [Clostridium sp. C105KSO13]_x0001_CUX22041.1 hypothetical protein BN3456_00547 [Clostridium sp. C105KSO13]
#=GS WP_036811984.1/7-206 DE [subseq from] nickel-dependent lactate racemase [Planomicrobium glaciei]
#=GS WP_099606917.1/7-207 DE [subseq from] nickel-dependent lactate racemase [Staphylococcus epidermidis]_x0001_ATQ50534.1 hypothetical protein CPZ17_08740 [Staphylococcus epidermidis]_x0001_TIC96448.1 hypothetical protein SEVCU112_0684 [Staphylococcus epidermidis VCU112]
#=GS WP_115310284.1/8-208 DE [subseq from] nickel-dependent lactate racemase [Veillonella criceti]_x0001_SUP43211.1 Domain of uncharacterised function (DUF2088) [Veillonella criceti]
#=GS AWK51720.1/8-205 DE [subseq from] nickel-dependent lactate racemase [Clostridium beijerinckii]
#=GS WP_115310147.1/8-213 DE [subseq from] nickel-dependent lactate racemase [Veillonella criceti]_x0001_SUP42731.1 Domain of uncharacterised function (DUF2088) [Veillonella criceti]
#=GS ETP67193.1/19-218 DE [subseq from] hypothetical protein G159_18790 [Planomicrobium glaciei CHR43]
#=GS WP_143287252.1/8-204 DE [subseq from] nickel-dependent lactate racemase [Caloramator quimbayensis]_x0001_SKA91220.1 Nickel-dependent lactate racemase [Caloramator quimbayensis]
#=GS TDT45648.1/8-204 DE [subseq from] nickel-dependent lactate racemase [Fonticella tunisiensis]
#=GS WP_027699775.1/8-213 DE [subseq from] nickel-dependent lactate racemase [Weissella oryzae]_x0001_GAK31855.1 lactate racemization operon protein LarA [Weissella oryzae SG25]
#=GS WP_018304959.1/9-207 DE [subseq from] MULTISPECIES: nickel-dependent lactate racemase [Desulfitobacterium]_x0001_TWH57586.1 nickel-dependent lactate racemase [Desulfitobacterium sp. LBE]
#=GS WP_133629511.1/11-207 DE [subseq from] nickel-dependent lactate racemase [Fonticella tunisiensis]
#=GS WP_061320336.1/9-209 DE [subseq from] nickel-dependent lactate racemase [Clostridium botulinum]
#=GS WP_053818245.1/8-207 DE [subseq from] nickel-dependent lactate racemase [Clostridium sporogenes]_x0001_KOY66890.1 transcriptional regulator [Clostridium sporogenes]_x0001_AVP65182.1 nickel-dependent lactate racemase [Clostridium botulinum]_x0001_STC79252.1 transcriptional regulator [Clostridium botulinum]
#=GS WP_006311166.1/8-213 DE [subseq from] nickel-dependent lactate racemase [Caldisalinibacter kiritimatiensis]_x0001_EOD00880.1 Putative D-mannonate dehydrogenase [Caldisalinibacter kiritimatiensis]
#=GS OQY39555.1/7-204 DE [subseq from] transcriptional regulator [Candidatus Atribacteria bacterium 4572_76]
#=GS WP_106461106.1/8-211 DE [subseq from] nickel-dependent lactate racemase [Anaerococcus sp. Marseille-P3915]
#=GS WP_023162676.1/8-212 DE [subseq from] nickel-dependent lactate racemase [Clostridium autoethanogenum]_x0001_AGY76743.1 Protein of unknown function DUF2088 [Clostridium autoethanogenum DSM 10061]_x0001_ALU36897.1 hypothetical protein CLAU_2469 [Clostridium autoethanogenum DSM 10061]_x0001_OVY50413.1 hypothetical protein WX72_02485 [Clostridium autoethanogenum]
#=GS WP_033591636.1/8-213 DE [subseq from] nickel-dependent lactate racemase [Enterococcus faecalis]
#=GS EJV36648.1/11-216 DE [subseq from] hypothetical protein HMPREF1344_02026 [Enterococcus faecalis R508]
#=GS WP_094397893.1/8-213 DE [subseq from] nickel-dependent lactate racemase [Thermoanaerobacterium thermosaccharolyticum]_x0001_AST58758.1 lactate racemization operon protein [Thermoanaerobacterium thermosaccharolyticum]
#=GS WP_057974075.1/8-213 DE [subseq from] nickel-dependent lactate racemase [Lactobacillus algidus]
#=GS WP_070964608.1/8-213 DE [subseq from] nickel-dependent lactate racemase [Clostridium formicaceticum]_x0001_AOY75223.1 lactate racemization operon protein LarA [Clostridium formicaceticum]_x0001_ARE89656.1 hypothetical protein CLFO_41370 [Clostridium formicaceticum]
#=GS WP_040349412.1/8-213 DE [subseq from] nickel-dependent lactate racemase [Anaerococcus tetradius]
#=GS ONI38832.1/9-214 DE [subseq from] lactate racemization operon protein LarA [Epulopiscium sp. SCG-B05WGA-EpuloA1]_x0001_ONI42748.1 lactate racemization operon protein LarA [Epulopiscium sp. SCG-B11WGA-EpuloA1]
#=GS WP_099253468.1/8-213 DE [subseq from] nickel-dependent lactate racemase [Thermoanaerobacterium thermosaccharolyticum]_x0001_PHO06802.1 lactate racemization operon protein LarA [Thermoanaerobacterium thermosaccharolyticum]
#=GS WP_135547850.1/7-207 DE [subseq from] nickel-dependent lactate racemase [Desulfosporosinus fructosivorans]_x0001_TGE37901.1 nickel-dependent lactate racemase [Desulfosporosinus fructosivorans]
#=GS PLX78149.1/3-194 DE [subseq from] hypothetical protein C0615_04035 [Desulfuromonas sp.]
#=GS KRK45971.1/12-217 DE [subseq from] hypothetical protein FC66_GL000931 [Lactobacillus algidus DSM 15638]
#=GS WP_060928827.1/8-213 DE [subseq from] nickel-dependent lactate racemase [Anaerococcus tetradius]_x0001_KWZ79342.1 hypothetical protein HMPREF3200_00070 [Anaerococcus tetradius]
#=GS WP_063600337.1/8-212 DE [subseq from] nickel-dependent lactate racemase [Clostridium coskatii]_x0001_OAA94234.1 hypothetical protein WX73_03442 [Clostridium coskatii]_x0001_OBR95602.1 hypothetical protein CLCOS_13950 [Clostridium coskatii]
#=GS EEI81983.1/14-219 DE [subseq from] hypothetical protein HMPREF0077_1862 [Anaerococcus tetradius ATCC 35098]
#=GS WP_002504949.1/7-207 DE [subseq from] MULTISPECIES: nickel-dependent lactate racemase [Staphylococcus]_x0001_EJE32884.1 hypothetical protein HMPREF1390_05561 [Staphylococcus epidermidis NIH08001]_x0001_EJE37305.1 hypothetical protein HMPREF1389_07860 [Staphylococcus epidermidis NIH06004]_x0001_EJE43617.1 hypothetical protein HMPREF1387_00494 [Staphylococcus epidermidis NIH04003]_x0001_EUR957…
#=GS EGG74053.1/9-209 DE [subseq from] hypothetical protein SEVCU045_1433 [Staphylococcus epidermidis VCU045]
#=GS WP_045667715.1/5-202 DE [subseq from] nickel-dependent lactate racemase [Geobacter sulfurreducens]_x0001_AJY69523.1 hypothetical protein RW64_07820 [Geobacter sulfurreducens]
#=GS PWM25965.1/8-213 DE [subseq from] nickel-dependent lactate racemase [Ruminococcaceae bacterium]
#=GS WP_027640775.1/8-212 DE [subseq from] nickel-dependent lactate racemase [[Clostridium] clostridioforme]
#=GS WP_105460535.1/8-203 DE [subseq from] nickel-dependent lactate racemase [Methanohalophilus euhalobius]_x0001_PQV42574.1 nickel-dependent lactate racemase [Methanohalophilus euhalobius]_x0001_RNI08611.1 nickel-dependent lactate racemase [Methanohalophilus euhalobius]
#=GS WP_002577657.1/8-210 DE [subseq from] MULTISPECIES: nickel-dependent lactate racemase [Clostridiales]_x0001_ENZ39838.1 hypothetical protein HMPREF1089_04477 [ [[Clostridium] bolteae 90B3]_x0001_ENZ46416.1 hypothetical protein HMPREF1085_05001 [ [[Clostridium] bolteae 90A9]_x0001_RGB99861.1 nickel-dependent lactate racemase [Hungatella hathewayi]_x0001_VYT33696.1 Uncharacterised protein [[Clo…
#=GS WP_013237144.1/8-212 DE [subseq from] nickel-dependent lactate racemase [Clostridium ljungdahlii]_x0001_ADK13544.1 conserved hypothetical protein [Clostridium ljungdahlii DSM 13528]_x0001_OAA89162.1 hypothetical protein WX45_02403 [Clostridium ljungdahlii DSM 13528]
#=GS WP_059223399.1/7-207 DE [subseq from] nickel-dependent lactate racemase [Staphylococcus epidermidis]_x0001_CUY00195.1 hypothetical protein SETU_00228 [Staphylococcus epidermidis]
#=GS CCX99303.1/8-210 DE [subseq from] putative uncharacterized protein [Clostridium bolteae CAG:59]
#=GS WP_021657760.1/8-213 DE [subseq from] nickel-dependent lactate racemase [Clostridiales bacterium oral taxon 876]_x0001_ERI89653.1 hypothetical protein HMPREF1982_04518 [Clostridiales bacterium oral taxon 876 str. F0540]
#=GS WP_145332191.1/7-207 DE [subseq from] nickel-dependent lactate racemase [Staphylococcus epidermidis]
#=GS WP_084577820.1/10-206 DE [subseq from] nickel-dependent lactate racemase [Sporomusa malonica]_x0001_SMD08143.1 Nickel-dependent lactate racemase [Sporomusa malonica]
#=GS WP_065079818.1/8-212 DE [subseq from] nickel-dependent lactate racemase [Clostridium ragsdalei]_x0001_OBR89821.1 hypothetical protein CLRAG_37980 [Clostridium ragsdalei P11]
#=GS WP_104436045.1/8-213 DE [subseq from] nickel-dependent lactate racemase [Bacteroides xylanolyticus]_x0001_PPK81985.1 nickel-dependent lactate racemase [Bacteroides xylanolyticus]
#=GS WP_010817944.1/8-213 DE [subseq from] nickel-dependent lactate racemase [Enterococcus faecalis]_x0001_EOJ56910.1 hypothetical protein WMK_01675 [Enterococcus faecalis ATCC 35038]
#=GS WP_010717027.1/8-213 DE [subseq from] nickel-dependent lactate racemase [Enterococcus faecalis]_x0001_EOF27837.1 hypothetical protein SC7_01989 [Enterococcus faecalis EnGen0115]_x0001_OQO75775.1 lactate racemization operon protein LarA [Enterococcus faecalis]_x0001_OTP37398.1 hypothetical protein A5795_001300 [Enterococcus faecalis]_x0001_OTP43491.1 hypothetical protein A5797_001310 [Enteroc…
#=GS WP_065813906.1/8-213 DE [subseq from] nickel-dependent lactate racemase [Enterococcus faecalis]_x0001_OCK13301.1 lactate racemization operon protein LarA [Enterococcus faecalis]_x0001_OTP30423.1 hypothetical protein A5823_000790 [Enterococcus faecalis]_x0001_RBR94501.1 hypothetical protein EB61_00693 [Enterococcus faecalis]_x0001_ROX32268.1 nickel-dependent lactate racemase [Enterococcus fae…
#=GS EFM70435.1/11-216 DE [subseq from] hypothetical protein HMPREF9505_01418 [Enterococcus faecalis TX0109]_x0001_EFU07794.1 hypothetical protein HMPREF9516_02589 [Enterococcus faecalis TX1302]
#=GS ONI47719.1/9-214 DE [subseq from] lactate racemization operon protein LarA [Epulopiscium sp. SCG-C06WGA-EpuloA1]
#=GS WP_015311841.1/8-213 DE [subseq from] nickel-dependent lactate racemase [Thermoanaerobacterium thermosaccharolyticum]_x0001_AGB19305.1 hypothetical protein Thethe_01669 [Thermoanaerobacterium thermosaccharolyticum M0795]
#=GS WP_031931668.1/7-206 DE [subseq from] nickel-dependent lactate racemase [Brevibacillus borstelensis]_x0001_KKX57106.1 hypothetical protein X546_00865 [Brevibacillus borstelensis cifa_chp40]
#=GS WP_133628382.1/7-204 DE [subseq from] nickel-dependent lactate racemase [Fonticella tunisiensis]_x0001_TDT56492.1 nickel-dependent lactate racemase [Fonticella tunisiensis]
#=GS RQD71209.1/9-203 DE [subseq from] nickel-dependent lactate racemase [Tindallia sp. MSAO_Bac2]
#=GS WP_010825325.1/8-213 DE [subseq from] nickel-dependent lactate racemase [Enterococcus faecalis]_x0001_EOJ85249.1 hypothetical protein WOC_01605 [Enterococcus faecalis EnGen0357]_x0001_RGM20295.1 nickel-dependent lactate racemase [Enterococcus faecalis]
#=GS WP_003390001.1/7-206 DE [subseq from] nickel-dependent lactate racemase [Brevibacillus borstelensis]_x0001_EMT51178.1 hypothetical protein I532_18197 [Brevibacillus borstelensis AK1]
#=GS RJS72306.1/7-202 DE [subseq from] nickel-dependent lactate racemase [Candidatus Syntrophoarchaeum sp. WYZ-LMO15]
#=GS WP_150200736.1/8-213 DE [subseq from] nickel-dependent lactate racemase [Thermoanaerobacterium thermosaccharolyticum]_x0001_KAA5807227.1 nickel-dependent lactate racemase [Thermoanaerobacterium thermosaccharolyticum]
#=GS WP_145397397.1/7-207 DE [subseq from] nickel-dependent lactate racemase [Staphylococcus epidermidis]
#=GS WP_057086531.1/8-213 DE [subseq from] nickel-dependent lactate racemase [Enterococcus faecalis]_x0001_KXF71137.1 lactate racemization operon protein LarA [Enterococcus faecalis]_x0001_KXF72557.1 lactate racemization operon protein LarA [Enterococcus faecalis]
#=GS WP_002489203.1/7-207 DE [subseq from] nickel-dependent lactate racemase [Staphylococcus epidermidis]_x0001_EHR88250.1 PF09861 family protein [Staphylococcus epidermidis VCU123]
#=GS WP_018703841.1/8-213 DE [subseq from] MULTISPECIES: nickel-dependent lactate racemase [Sporomusaceae]
#=GS WP_149544329.1/8-202 DE [subseq from] nickel-dependent lactate racemase [Thermoanaerobacteraceae bacterium A05MB]_x0001_TZE83132.1 nickel-dependent lactate racemase [Thermoanaerobacteraceae bacterium A05MB]
#=GS WP_091545733.1/9-213 DE [subseq from] nickel-dependent lactate racemase [Alkaliphilus peptidifermentans]_x0001_SCY97067.1 Nickel-dependent lactate racemase [Alkaliphilus peptidifermentans DSM 18978]
#=GS WP_145449615.1/7-207 DE [subseq from] nickel-dependent lactate racemase [Staphylococcus epidermidis]
#=GS WP_014406128.1/8-206 DE [subseq from] nickel-dependent lactate racemase [Methanocella conradii]_x0001_AFD00297.1 hypothetical protein Mtc_1545 [Methanocella conradii HZ254]
#=GS WP_009167579.1/8-212 DE [subseq from] MULTISPECIES: nickel-dependent lactate racemase [unclassified Clostridium]_x0001_EHI96893.1 Protein of unknown function DUF2088 [Clostridium sp. DL-VIII]_x0001_OOM77451.1 hypothetical protein CLOBL_29680 [Clostridium sp. BL-8]
#=GS WP_012344728.1/8-207 DE [subseq from] nickel-dependent lactate racemase [Clostridium botulinum]_x0001_ACA56924.1 conserved hypothetical protein [Clostridium botulinum A3 str. Loch Maree]
#=GS RSD34884.1/8-203 DE [subseq from] hypothetical protein CI953_545 [Methanohalophilus sp.]
#=GS WP_089285168.1/8-213 DE [subseq from] nickel-dependent lactate racemase [Anaerovirgula multivorans]_x0001_SNT10517.1 Nickel-dependent lactate racemase [Anaerovirgula multivorans]
#=GS WP_024985545.1/7-206 DE [subseq from] nickel-dependent lactate racemase [Brevibacillus borstelensis]
#=GS WP_096711574.1/8-203 DE [subseq from] nickel-dependent lactate racemase [Methanohalophilus euhalobius]_x0001_ODV49578.1 hypothetical protein A8273_1366 [Methanohalophilus sp. 2-GBenrich]_x0001_SNY01300.1 Nickel-dependent lactate racemase [Methanohalophilus euhalobius]_x0001_TCL11321.1 nickel-dependent lactate racemase [Methanohalophilus euhalobius]
#=GS WP_148217752.1/8-204 DE [subseq from] nickel-dependent lactate racemase [Acetohalobium arabaticum]
#=GS ADL12990.1/9-205 DE [subseq from] Protein of unknown function DUF2088 [Acetohalobium arabaticum DSM 5501]
#=GS WP_010816598.1/8-213 DE [subseq from] nickel-dependent lactate racemase [Enterococcus faecalis]_x0001_EOL36680.1 hypothetical protein WME_01736 [Enterococcus faecalis EnGen0362]_x0001_PQC72353.1 nickel-dependent lactate racemase [Enterococcus faecalis]_x0001_PQE51225.1 nickel-dependent lactate racemase [Enterococcus faecalis]_x0001_PQF20599.1 nickel-dependent lactate racemase [Enterococcus f…
#=GS RLI22007.1/8-210 DE [subseq from] nickel-dependent lactate racemase [Candidatus Bathyarchaeota archaeon]
#=GS WP_060807369.1/8-213 DE [subseq from] nickel-dependent lactate racemase [Veillonella atypica]_x0001_KXA65127.1 hypothetical protein HMPREF3233_00642 [Veillonella atypica]
#=GS WP_093794325.1/8-202 DE [subseq from] nickel-dependent lactate racemase [Sporomusa acidovorans]_x0001_SDE46752.1 Nickel-dependent lactate racemase [Sporomusa acidovorans]_x0001_OZC22361.1 hypothetical protein SPACI_14100 [Sporomusa acidovorans DSM 3132]
#=GS WP_026894369.1/8-213 DE [subseq from] nickel-dependent lactate racemase [Clostridiisalibacter paucivorans]
#=GS WP_128753968.1/8-203 DE [subseq from] nickel-dependent lactate racemase [Methanohalophilus sp. WG1-DM]_x0001_OBZ36103.1 transcriptional regulator [Methanohalophilus sp. DAL1]_x0001_RXG35010.1 hypothetical protein CI957_34 [Methanohalophilus sp. WG1-DM]
#=GS WP_153925010.1/8-208 DE [subseq from] nickel-dependent lactate racemase [Romboutsia ilealis]
#=GS CDB87945.1/7-202 DE [subseq from] putative uncharacterized protein [Firmicutes bacterium CAG:170]
#=GS WP_013048609.1/8-204 DE [subseq from] nickel-dependent lactate racemase [Aminobacterium colombiense]_x0001_ADE57346.1 Protein of unknown function DUF2088 [Aminobacterium colombiense DSM 12261]
#=GS WP_153853943.1/8-213 DE [subseq from] nickel-dependent lactate racemase [Enterococcus faecalis]
#=GS WP_010827516.1/8-213 DE [subseq from] nickel-dependent lactate racemase [Enterococcus faecalis]_x0001_EOJ99286.1 hypothetical protein WOQ_01503 [Enterococcus faecalis EnGen0340]
#=GS WP_026478504.1/8-208 DE [subseq from] nickel-dependent lactate racemase [Alkaliphilus transvaalensis]
#=GS KXS46960.1/8-203 DE [subseq from] hypothetical protein AWU58_120 [Methanohalophilus sp. T328-1]
#=GS WP_002589595.1/8-210 DE [subseq from] nickel-dependent lactate racemase [[Clostridium] clostridioforme]_x0001_ENZ16215.1 hypothetical protein HMPREF1082_00711 [ [[Clostridium] clostridioforme 90A7]_x0001_RGB89011.1 nickel-dependent lactate racemase [[Clostridium] clostridioforme]
#=GS WP_014828381.1/7-207 DE [subseq from] nickel-dependent lactate racemase [Desulfosporosinus acidiphilus]_x0001_AFM42393.1 hypothetical protein Desaci_3505 [Desulfosporosinus acidiphilus SJ4]
#=GS WP_026894779.1/8-204 DE [subseq from] nickel-dependent lactate racemase [Clostridiisalibacter paucivorans]
#=GS WP_096230940.1/8-213 DE [subseq from] nickel-dependent lactate racemase [Thermoanaerobacterium sp. RBIITD]_x0001_SNX53521.1 Nickel-dependent lactate racemase [Thermoanaerobacterium sp. RBIITD]
#=GS WP_039647166.1/5-202 DE [subseq from] nickel-dependent lactate racemase [Geobacter soli]_x0001_KIE43573.1 hypothetical protein SE37_13505 [Geobacter soli]
#=GS WP_065066626.1/7-206 DE [subseq from] nickel-dependent lactate racemase [Brevibacillus sp. WF146]_x0001_OBR55948.1 hypothetical protein A6764_04870 [Brevibacillus sp. WF146]
#=GS TNF48010.1/3-195 DE [subseq from] nickel-dependent lactate racemase [Deltaproteobacteria bacterium]
#=GS WP_005812390.1/9-207 DE [subseq from] nickel-dependent lactate racemase [Desulfitobacterium hafniense]_x0001_ACL19576.1 conserved hypothetical protein [Desulfitobacterium hafniense DCB-2]_x0001_EHL06791.1 hypothetical protein HMPREF0322_02514 [Desulfitobacterium hafniense DP7]_x0001_CDX04071.1 Transcriptional regulator [Desulfitobacterium hafniense]
#=GS WP_119333840.1/5-202 DE [subseq from] nickel-dependent lactate racemase [Geobacter sulfurreducens]_x0001_BBA71696.1 hypothetical protein YM18_3186 [Geobacter sulfurreducens]
#=GS WP_104843985.1/8-213 DE [subseq from] nickel-dependent lactate racemase [Enterococcus faecalis]_x0001_PQD11010.1 lactate racemization operon protein LarA [Enterococcus faecalis]_x0001_PQD46430.1 lactate racemization operon protein LarA [Enterococcus faecalis]_x0001_PQD76774.1 lactate racemization operon protein LarA [Enterococcus faecalis]_x0001_PQD86052.1 lactate racemization operon protein…
#=GS WP_101008472.1/8-213 DE [subseq from] nickel-dependent lactate racemase [Enterococcus faecalis]
#=GS WP_047649403.1/8-213 DE [subseq from] nickel-dependent lactate racemase [Enterococcus faecalis]_x0001_KGJ33771.1 lactate racemization operon protein LarA [Enterococcus faecalis]_x0001_PQC58956.1 nickel-dependent lactate racemase [Enterococcus faecalis]_x0001_PQE86384.1 nickel-dependent lactate racemase [Enterococcus faecalis]_x0001_PQG33290.1 nickel-dependent lactate racemase [Enterococcus f…
#=GS WP_116494996.1/8-213 DE [subseq from] nickel-dependent lactate racemase [Enterococcus faecalis]_x0001_PVE28942.1 nickel-dependent lactate racemase [Enterococcus faecalis]_x0001_PVE34433.1 nickel-dependent lactate racemase [Enterococcus faecalis]_x0001_RXF56014.1 nickel-dependent lactate racemase [Enterococcus faecalis]
#=GS WP_129191231.1/8-213 DE [subseq from] nickel-dependent lactate racemase [Enterococcus faecalis]_x0001_RXV50281.1 lactate racemization operon protein LarA [Enterococcus faecalis]_x0001_RXW07229.1 lactate racemization operon protein LarA [Enterococcus faecalis]
#=GS WP_002361999.1/8-213 DE [subseq from] MULTISPECIES: nickel-dependent lactate racemase [Enterococcus]_x0001_EEU23764.1 Lsa784 [Enterococcus faecalis T3]_x0001_EEU91347.1 conserved hypothetical protein [Enterococcus faecalis T11]_x0001_ELA01882.1 hypothetical protein OG1X_2194 [Enterococcus faecalis OG1X]_x0001_ELA05790.1 hypothetical protein EFM7_1022 [Enterococcus faecalis M7]_x0001_EOD96384…
#=GS WP_104671231.1/8-213 DE [subseq from] nickel-dependent lactate racemase [Enterococcus faecalis]_x0001_PQD01915.1 lactate racemization operon protein LarA [Enterococcus faecalis]
#=GS WP_048157015.1/12-208 DE [subseq from] nickel-dependent lactate racemase [Methanosarcina sp. Kolksee]_x0001_AKB48281.1 Transcriptional regulator [Methanosarcina sp. Kolksee]
#=GS WP_088186295.1/7-207 DE [subseq from] nickel-dependent lactate racemase [Desulfosporosinus sp. FKA]
#=GS EFT91549.1/11-216 DE [subseq from] hypothetical protein HMPREF9497_01760 [Enterococcus faecalis TX4244]_x0001_EFU11406.1 hypothetical protein HMPREF9517_02038 [Enterococcus faecalis TX1341]_x0001_EFU13528.1 hypothetical protein HMPREF9518_02695 [Enterococcus faecalis TX1342]_x0001_AEA94232.1 hypothetical protein OG1RF_11545 [Enterococcus faecalis OG1RF]_x0001_EPH82966.1 hypothetical protein …
#=GS WP_142955961.1/8-213 DE [subseq from] nickel-dependent lactate racemase [Enterococcus faecalis]
#=GS WP_117648725.1/8-213 DE [subseq from] nickel-dependent lactate racemase [Streptococcus vestibularis]_x0001_RGM50481.1 nickel-dependent lactate racemase [Streptococcus vestibularis]
#=GS WP_010826125.1/8-213 DE [subseq from] nickel-dependent lactate racemase [Enterococcus faecalis]_x0001_EOJ91908.1 hypothetical protein WOI_01774 [Enterococcus faecalis EnGen0368]
#=GS WP_141429385.1/8-213 DE [subseq from] nickel-dependent lactate racemase [Enterococcus faecalis]_x0001_TQA41607.1 nickel-dependent lactate racemase [Enterococcus faecalis]
#=GS WP_047809741.1/7-207 DE [subseq from] nickel-dependent lactate racemase [Desulfosporosinus acididurans]_x0001_KLU66495.1 hypothetical protein DEAC_c18940 [Desulfosporosinus acididurans]
#=GS KGK89912.1/9-204 DE [subseq from] transcriptional regulator [Clostridium sp. HMP27]
#=GS WP_013898018.1/8-205 DE [subseq from] nickel-dependent lactate racemase [Methanosalsum zhilinae]_x0001_AEH60579.1 Protein of unknown function DUF2088 [Methanosalsum zhilinae DSM 4017]
#=GS PIX23930.1/10-206 DE [subseq from] hypothetical protein COZ68_07900 [Deltaproteobacteria bacterium CG_4_8_14_3_um_filter_43_13]
#=GS WP_022512770.1/8-213 DE [subseq from] nickel-dependent lactate racemase [[Clostridium] clostridioforme]_x0001_CDF24504.1 putative uncharacterized protein [Clostridium clostridioforme CAG:511]_x0001_SFF89933.1 Nickel-dependent lactate racemase [[Clostridium] clostridioforme]
#=GS WP_076228058.1/7-206 DE [subseq from] nickel-dependent lactate racemase [Paenibacillus sp. FSL H7-0331]_x0001_OMF20847.1 hypothetical protein BK127_02080 [Paenibacillus sp. FSL H7-0331]
#=GS WP_056987106.1/8-213 DE [subseq from] nickel-dependent lactate racemase [Lactobacillus paracollinoides]_x0001_KRL80142.1 hypothetical protein FC17_GL000023 [Lactobacillus paracollinoides DSM 15502 = JCM 11969]
#=GS OEU42272.1/12-208 DE [subseq from] transcriptional regulator [Methanosarcina sp. Ant1]
#=GS WP_064584564.1/7-207 DE [subseq from] nickel-dependent lactate racemase [Staphylococcus epidermidis]_x0001_OAW51704.1 hypothetical protein A7P82_10385 [Staphylococcus epidermidis]_x0001_OAW54120.1 hypothetical protein A7P88_08245 [Staphylococcus epidermidis]_x0001_OAW64309.1 hypothetical protein A7U30_06920 [Staphylococcus epidermidis]
#=GS WP_021168909.1/8-201 DE [subseq from] MULTISPECIES: nickel-dependent lactate racemase [Sporomusa]_x0001_EQB28291.1 hypothetical protein SOV_2c12140 [Sporomusa ovata DSM 2662]_x0001_CQR71835.1 Transcriptional regulator [Sporomusa sp. An4]
#=GS WP_107753089.1/7-203 DE [subseq from] nickel-dependent lactate racemase [Carboxydocella thermautotrophica]_x0001_AVX30336.1 Nickel-dependent lactate racemase [Carboxydocella thermautotrophica]
#=GS WP_106798257.1/7-207 DE [subseq from] nickel-dependent lactate racemase [Candidatus Desulfosporosinus infrequens]_x0001_SPF34154.1 nickel-dependent lactate racemase LarA [Candidatus Desulfosporosinus infrequens]
#=GS WP_002586034.1/8-213 DE [subseq from] nickel-dependent lactate racemase [[Clostridium] clostridioforme]_x0001_EHG32551.1 hypothetical protein HMPREF9467_01937 [ [[Clostridium] clostridioforme 2_1_49FAA]_x0001_ENY96519.1 hypothetical protein HMPREF1098_00556 [ [[Clostridium] clostridioforme CM201]_x0001_ENZ06301.1 hypothetical protein HMPREF1086_02071 [ [[Clostridium] clostridioforme 90B1]_x0…
#=GS WP_104659658.1/8-213 DE [subseq from] nickel-dependent lactate racemase [Enterococcus faecalis]_x0001_PQC99313.1 lactate racemization operon protein LarA [Enterococcus faecalis]_x0001_PQF47738.1 lactate racemization operon protein LarA [Enterococcus faecalis]
#=GS WP_010717639.1/8-213 DE [subseq from] nickel-dependent lactate racemase [Enterococcus faecalis]_x0001_EOF34124.1 hypothetical protein SCK_01755 [Enterococcus faecalis EnGen0103]_x0001_EOF34870.1 hypothetical protein SCG_01749 [Enterococcus faecalis EnGen0102]_x0001_EOF41043.1 hypothetical protein SCM_01741 [Enterococcus faecalis EnGen0104]_x0001_EOF42993.1 hypothetical protein SCO_01741 [Ent…
#=GS KZU76913.1/6-187 DE [subseq from] Transcriptional regulator [Lactobacillus plantarum]_x0001_VFI65102.1 hypothetical protein LAP9571_03283 [Lactobacillus plantarum]_x0001_VFI65084.1 hypothetical protein LAP9492_03278 [Lactobacillus plantarum]
#=GS EPH76019.1/11-216 DE [subseq from] hypothetical protein D926_01839 [Enterococcus faecalis D811610-10]
#=GS WP_093043574.1/7-207 DE [subseq from] nickel-dependent lactate racemase [Thalassobacillus cyri]_x0001_SEA34601.1 Nickel-dependent lactate racemase [Thalassobacillus cyri]
#=GS WP_013298138.1/8-213 DE [subseq from] nickel-dependent lactate racemase [Thermoanaerobacterium thermosaccharolyticum]_x0001_D9TQ02.1 RecName: Full=Lactate racemase; Short=Lar_x0001_ADL69171.1 Protein of unknown function DUF2088 [Thermoanaerobacterium thermosaccharolyticum DSM 571]
#=GS WP_074787279.1/8-213 DE [subseq from] nickel-dependent lactate racemase [Megasphaera elsdenii]_x0001_SFI31968.1 Nickel-dependent lactate racemase [Megasphaera elsdenii]_x0001_PAK19533.1 DUF2088 domain-containing protein [Megasphaera elsdenii]
#=GS WP_138980057.1/9-203 DE [subseq from] nickel-dependent lactate racemase [Caloramator sp. E03]_x0001_QCX33999.1 nickel-dependent lactate racemase [Caloramator sp. E03]
#=GS WP_062442199.1/7-207 DE [subseq from] nickel-dependent lactate racemase [Thalassobacillus sp. TM-1]
#=GS 2YJG_A/8-213 DE [subseq from] Chain A, LACTATE RACEMASE APOPROTEIN_x0001_2YJG_B Chain B, LACTATE RACEMASE APOPROTEIN
#=GS CDF04826.1/8-213 DE [subseq from] putative uncharacterized protein [Megasphaera elsdenii CAG:570]
#=GS WP_010820053.1/8-213 DE [subseq from] nickel-dependent lactate racemase [Enterococcus faecalis]_x0001_EOJ69549.1 hypothetical protein WMU_01709 [Enterococcus faecalis EnGen0351]_x0001_PQB27930.1 nickel-dependent lactate racemase [Enterococcus faecalis]_x0001_PQC60082.1 nickel-dependent lactate racemase [Enterococcus faecalis]_x0001_PQD15487.1 nickel-dependent lactate racemase [Enterococcus f…
#=GS WP_014017155.1/8-213 DE [subseq from] nickel-dependent lactate racemase [Megasphaera elsdenii]_x0001_CCC74437.1 putative uncharacterized protein [Megasphaera elsdenii DSM 20460]_x0001_SHK12779.1 Nickel-dependent lactate racemase [Megasphaera elsdenii]_x0001_AVO26520.1 nickel-dependent lactate racemase [Megasphaera elsdenii]_x0001_AVO74885.1 nickel-dependent lactate racemase [Megasphaera elsd…
#=GS WP_036201996.1/8-213 DE [subseq from] nickel-dependent lactate racemase [Megasphaera elsdenii]_x0001_KGI90342.1 lactate racemization operon protein LarA [Megasphaera elsdenii]
#=GS WP_110929621.1/7-207 DE [subseq from] nickel-dependent lactate racemase [Bacillus massiliglaciei]
#=GS WP_087548601.1/8-213 DE [subseq from] nickel-dependent lactate racemase [Enterococcus faecalis]_x0001_ARV03839.1 lactate racemization operon protein LarA [Enterococcus faecalis]_x0001_TGY24134.1 nickel-dependent lactate racemase [Enterococcus faecalis]
#=GS PIE55009.1/8-203 DE [subseq from] hypothetical protein CSA35_02655 [Dethiosulfovibrio peptidovorans]
#=GS TDF72089.1/7-202 DE [subseq from] nickel-dependent lactate racemase [Clostridia bacterium k32]
#=GS WP_035323089.1/7-210 DE [subseq from] MULTISPECIES: nickel-dependent lactate racemase [Clostridiales]_x0001_RGE63699.1 nickel-dependent lactate racemase [Eisenbergiella massiliensis]
#=GS WP_072358251.1/8-203 DE [subseq from] nickel-dependent lactate racemase [Methanohalophilus portucalensis]_x0001_OJH50453.1 hypothetical protein MPF_0241 [Methanohalophilus portucalensis FDF-1]_x0001_SMH29907.1 Nickel-dependent lactate racemase [Methanohalophilus portucalensis FDF-1]_x0001_ATU09028.1 transcriptional regulator [Methanohalophilus portucalensis]_x0001_RNI11121.1 nickel-dependent…
#=GS WP_059173446.1/7-207 DE [subseq from] nickel-dependent lactate racemase [Bacillus sp. FJAT-27445]
#=GS WP_027321883.1/7-206 DE [subseq from] nickel-dependent lactate racemase [Bacillus sp. URHB0009]
#=GS WP_070854535.1/7-207 DE [subseq from] MULTISPECIES: nickel-dependent lactate racemase [Staphylococcus]_x0001_OHR83812.1 hypothetical protein HMPREF3239_01745 [Staphylococcus sp. HMSC34C02]_x0001_OLF26300.1 hypothetical protein BSZ10_12095 [Staphylococcus aureus]
#=GS WP_111572315.1/8-213 DE [subseq from] nickel-dependent lactate racemase [Halanaerobium saccharolyticum]
#=GS WP_122958375.1/7-206 DE [subseq from] nickel-dependent lactate racemase [Brevibacillus borstelensis]_x0001_RNB62502.1 nickel-dependent lactate racemase [Brevibacillus borstelensis]_x0001_GED54715.1 hypothetical protein BBO01nite_39560 [Brevibacillus borstelensis]
#=GS ERI67211.1/12-215 DE [subseq from] hypothetical protein HMPREF1548_05078 [Clostridium sp. KLE 1755]
#=GS WP_119972005.1/8-213 DE [subseq from] nickel-dependent lactate racemase [Clostridium sp. JN500901]_x0001_AYD40371.1 nickel-dependent lactate racemase [Clostridium sp. JN500901]
#=GS WP_138309694.1/8-210 DE [subseq from] nickel-dependent lactate racemase [Clostridium sp. 1001271st1 H5]
#=GS CDB35431.1/8-205 DE [subseq from] putative uncharacterized protein [Phascolarctobacterium sp. CAG:266]
#=GS WP_116593130.1/8-213 DE [subseq from] nickel-dependent lactate racemase [Enterococcus faecalis]_x0001_PVE37591.1 nickel-dependent lactate racemase [Enterococcus faecalis]_x0001_VFA79706.1 Domain of uncharacterised function (DUF2088) [Enterococcus faecalis]
#=GS WP_129236514.1/8-213 DE [subseq from] nickel-dependent lactate racemase [Enterococcus faecalis]_x0001_RXN44274.1 lactate racemization operon protein LarA [Enterococcus faecalis]_x0001_RXV03508.1 lactate racemization operon protein LarA [Enterococcus faecalis]
#=GS KIH78191.1/5-197 DE [subseq from] hypothetical protein GFER_01955 [Geoalkalibacter ferrihydriticus DSM 17813]
#=GS WP_072907400.1/8-201 DE [subseq from] nickel-dependent lactate racemase [Malonomonas rubra]_x0001_SHJ07292.1 Nickel-dependent lactate racemase [Malonomonas rubra DSM 5091]
#=GS WP_139172001.1/8-200 DE [subseq from] nickel-dependent lactate racemase [Geoalkalibacter ferrihydriticus]_x0001_SDL64480.1 Nickel-dependent lactate racemase [Geoalkalibacter ferrihydriticus]
#=GS WP_054335821.1/8-213 DE [subseq from] nickel-dependent lactate racemase [Megasphaera elsdenii]_x0001_ALG41098.1 lactate racemization operon protein LarA [Megasphaera elsdenii 14-14]
#=GS WP_062282512.1/7-202 DE [subseq from] nickel-dependent lactate racemase [Flexilinea flocculi]_x0001_GAP41400.1 nickel-dependent lactate racemase [Flexilinea flocculi]
#=GS WP_145096163.1/8-202 DE [subseq from] nickel-dependent lactate racemase [Sporomusa sp. KB1]_x0001_TWH47324.1 nickel-dependent lactate racemase [Sporomusa sp. KB1]
#=GS WP_038122562.1/8-213 DE [subseq from] nickel-dependent lactate racemase [Veillonella sp. ICM51a]_x0001_EUB29117.1 PF09861 family protein [Veillonella sp. ICM51a]
#=GS WP_057741806.1/8-213 DE [subseq from] nickel-dependent lactate racemase [Lactobacillus capillatus]_x0001_KRL03595.1 hypothetical protein FC81_GL001851 [Lactobacillus capillatus DSM 19910]
#=GS WP_113919687.1/8-211 DE [subseq from] nickel-dependent lactate racemase [Alkalibaculum bacchi]_x0001_RBP68250.1 nickel-dependent lactate racemase [Alkalibaculum bacchi]
#=GS WP_135293039.1/8-213 DE [subseq from] nickel-dependent lactate racemase [Lactobacillus fermentum]_x0001_TFZ16764.1 nickel-dependent lactate racemase [Lactobacillus fermentum]
#=GS WP_009528087.1/7-210 DE [subseq from] nickel-dependent lactate racemase [Peptoanaerobacter stomatis]_x0001_EHL17838.1 hypothetical protein HMPREF9630_01363 [Peptoanaerobacter stomatis]
#=GS WP_061101365.1/8-213 DE [subseq from] nickel-dependent lactate racemase [Enterococcus faecalis]_x0001_OTP35234.1 hypothetical protein A5824_000790 [Enterococcus faecalis]
#=GS WP_045577247.1/7-207 DE [subseq from] nickel-dependent lactate racemase [Desulfosporosinus sp. I2]_x0001_KJR44240.1 Transcriptional regulator [Desulfosporosinus sp. I2]
#=GS WP_048119072.1/12-202 DE [subseq from] MULTISPECIES: nickel-dependent lactate racemase [Methanosarcina]_x0001_AKB54048.1 Transcriptional regulator [Methanosarcina barkeri MS]_x0001_AKB57877.1 Transcriptional regulator [Methanosarcina barkeri 227]_x0001_OEC90800.1 transcriptional regulator [Methanosarcina sp. A14]
#=GS RAK08147.1/45-250 DE [subseq from] nickel-dependent lactate racemase [Halanaerobium saccharolyticum]_x0001_TDW04354.1 nickel-dependent lactate racemase [Halanaerobium saccharolyticum]_x0001_TDX59645.1 nickel-dependent lactate racemase [Halanaerobium saccharolyticum]
#=GS WP_013194943.1/8-206 DE [subseq from] nickel-dependent lactate racemase [Methanohalobium evestigatum]_x0001_ADI74378.1 Protein of unknown function DUF2088 [Methanohalobium evestigatum Z-7303]
#=GS WP_122059971.1/8-212 DE [subseq from] nickel-dependent lactate racemase [Clostridium autoethanogenum]_x0001_RMC95843.1 nickel-dependent lactate racemase [Clostridium autoethanogenum]
#=GS WP_127457236.1/7-206 DE [subseq from] nickel-dependent lactate racemase [Paenibacillus chondroitinus]
#=GS WP_132549862.1/11-216 DE [subseq from] nickel-dependent lactate racemase [Pectinatus cerevisiiphilus]_x0001_TCS78377.1 nickel-dependent lactate racemase [Pectinatus cerevisiiphilus]
#=GS WP_029421287.1/7-207 DE [subseq from] nickel-dependent lactate racemase [Alicyclobacillus macrosporangiidus]
#=GS WP_033624263.1/8-213 DE [subseq from] nickel-dependent lactate racemase [Enterococcus faecalis]_x0001_OOP46725.1 lactate racemization operon protein LarA [Enterococcus faecalis]_x0001_PQD04608.1 nickel-dependent lactate racemase [Enterococcus faecalis]
#=GS EPH80633.1/11-216 DE [subseq from] hypothetical protein D925_01593 [Enterococcus faecalis B83616-1]
#=GS WP_094606043.1/8-202 DE [subseq from] nickel-dependent lactate racemase [Sporomusa silvacetica]_x0001_OZC16464.1 hypothetical protein SPSIL_37470 [Sporomusa silvacetica DSM 10669]
#=GS WP_074955882.1/7-207 DE [subseq from] nickel-dependent lactate racemase [Alicyclobacillus macrosporangiidus]
#=GS WP_039930932.1/8-213 DE [subseq from] nickel-dependent lactate racemase [Anaerococcus lactolyticus]
#=GS WP_037327270.1/8-213 DE [subseq from] nickel-dependent lactate racemase [Anaerococcus lactolyticus]_x0001_KGF04343.1 lactate racemization operon protein LarA [Anaerococcus lactolyticus S7-1-13]
#=GS WP_141373855.1/8-213 DE [subseq from] nickel-dependent lactate racemase [Lactobacillus brevis]_x0001_GEA99078.1 lactate racemization operon protein LarA [Lactobacillus brevis]
#=GS WP_048107374.1/13-208 DE [subseq from] nickel-dependent lactate racemase [Methanosarcina barkeri]_x0001_AKB81961.1 Transcriptional regulator [Methanosarcina barkeri 3]
#=GS WP_146821945.1/7-206 DE [subseq from] nickel-dependent lactate racemase [Alicyclobacillus acidoterrestris]
#=GS WP_008516788.1/8-204 DE [subseq from] nickel-dependent lactate racemase [Dethiobacter alkaliphilus]_x0001_EEG77390.1 conserved hypothetical protein [Dethiobacter alkaliphilus AHT 1]
#=GS WP_004512682.1/5-202 DE [subseq from] nickel-dependent lactate racemase [Geobacter metallireducens]_x0001_ABB33457.1 lactate racemase [Geobacter metallireducens GS-15]_x0001_EHP87509.1 Protein of unknown function DUF2088 [Geobacter metallireducens RCH3]
#=GS EEI86619.1/14-219 DE [subseq from] hypothetical protein HMPREF0072_0877 [Anaerococcus lactolyticus ATCC 51172]
#=GS RZN46712.1/13-217 DE [subseq from] nickel-dependent lactate racemase [archaeon]
#=GS WP_124887646.1/9-203 DE [subseq from] nickel-dependent lactate racemase [Fretibacterium sp. OH1220_COT-178]_x0001_RRD65692.1 nickel-dependent lactate racemase [Fretibacterium sp. OH1220_COT-178]
#=GS WP_013037189.1/8-203 DE [subseq from] nickel-dependent lactate racemase [Methanohalophilus mahii]_x0001_ADE36246.1 Protein of unknown function DUF2088 [Methanohalophilus mahii DSM 5219]
#=GS WP_009531636.1/7-210 DE [subseq from] nickel-dependent lactate racemase [Peptoanaerobacter stomatis]_x0001_EJU19945.1 PF09861 family protein [Peptoanaerobacter stomatis]
#=GS SFV04917.1/36-236 DE [subseq from] Nickel-dependent lactate racemase [Alicyclobacillus macrosporangiidus]
#=GS PDM26238.1/7-209 DE [subseq from] lactate racemization operon protein LarA [Candidatus Bathyarchaeota archaeon B24-2]
#=GS WP_021329610.1/7-210 DE [subseq from] nickel-dependent lactate racemase [Treponema socranskii]_x0001_ERF61306.1 PF09861 family protein [Treponema socranskii subsp. socranskii VPI DR56BR1116 = ATCC 35536]_x0001_ERK04484.1 PF09861 family protein [Treponema socranskii subsp. socranskii VPI DR56BR1116 = ATCC 35536]
#=GS WP_072981869.1/9-205 DE [subseq from] nickel-dependent lactate racemase [Megasphaera elsdenii]_x0001_SHJ95916.1 Nickel-dependent lactate racemase [Megasphaera elsdenii]
#=GS WP_109208273.1/11-212 DE [subseq from] nickel-dependent lactate racemase, partial [Moorella sp. Hama-1]
#=GS WP_062237470.1/7-207 DE [subseq from] nickel-dependent lactate racemase [Fictibacillus sp. FJAT-27399]
#=GS WP_085321626.1/8-209 DE [subseq from] nickel-dependent lactate racemase [Clostridium botulinum]_x0001_OSA87630.1 transcriptional regulator [Clostridium botulinum]_x0001_AUN17978.1 transcriptional regulator [Clostridium botulinum]
#=GS WP_094379823.1/8-213 DE [subseq from] nickel-dependent lactate racemase [Lachnotalea glycerini]_x0001_PXV95696.1 nickel-dependent lactate racemase [Lachnotalea glycerini]_x0001_RDY33256.1 nickel-dependent lactate racemase [Lachnotalea glycerini]
#=GS WP_027937974.1/9-206 DE [subseq from] nickel-dependent lactate racemase [Anaeroarcus burkinensis]
#=GS WP_018703307.1/9-206 DE [subseq from] nickel-dependent lactate racemase [Anaeromusa acidaminophila]
#=GS WP_092073525.1/8-213 DE [subseq from] nickel-dependent lactate racemase [Dendrosporobacter quercicolus]_x0001_SDM63358.1 Nickel-dependent lactate racemase [Dendrosporobacter quercicolus]
#=GS WP_074787001.1/9-205 DE [subseq from] nickel-dependent lactate racemase [Megasphaera elsdenii]_x0001_SFI08892.1 Nickel-dependent lactate racemase [Megasphaera elsdenii]
#=GS WP_014015071.1/9-205 DE [subseq from] nickel-dependent lactate racemase [Megasphaera elsdenii]_x0001_CCC72325.1 putative uncharacterized protein [Megasphaera elsdenii DSM 20460]_x0001_KGI90199.1 hypothetical protein JY94_01090 [Megasphaera elsdenii]_x0001_ALG41196.1 hypothetical protein AZ49_00850 [Megasphaera elsdenii 14-14]_x0001_PAK19293.1 hypothetical protein CJO36_08560 [Megasphaera els…
#=GS WP_053356804.1/7-207 DE [subseq from] nickel-dependent lactate racemase [Bacillus sp. FJAT-26652]
#=GS WP_029098798.1/7-206 DE [subseq from] nickel-dependent lactate racemase [Brevibacillus thermoruber]
#=GS WP_064587791.1/7-207 DE [subseq from] nickel-dependent lactate racemase [Staphylococcus epidermidis]_x0001_OAX07286.1 hypothetical protein A9J98_01605 [Staphylococcus epidermidis]
#=GS WP_107507183.1/7-207 DE [subseq from] nickel-dependent lactate racemase [Staphylococcus devriesei]_x0001_PTE69469.1 nickel-dependent lactate racemase [Staphylococcus devriesei]
#=GS WP_003447854.1/6-211 DE [subseq from] nickel-dependent lactate racemase [Clostridium pasteurianum]_x0001_AAT37651.1 hypothetical protein [Clostridium pasteurianum]_x0001_ELP57641.1 hypothetical protein F502_18486 [Clostridium pasteurianum DSM 525 = ATCC 6013]_x0001_AJA47523.1 hypothetical protein CPAST_c14440 [Clostridium pasteurianum DSM 525 = ATCC 6013]_x0001_AJA51511.1 hypothetical protei…
#=GS WP_087946553.1/8-213 DE [subseq from] nickel-dependent lactate racemase [Clostridium pasteurianum]
#=GS WP_056962018.1/8-213 DE [subseq from] nickel-dependent lactate racemase [Lactobacillus satsumensis]_x0001_KRL96809.1 hypothetical protein FD50_GL002090 [Lactobacillus satsumensis DSM 16230 = JCM 12392]
#=GS WP_114684651.1/8-213 DE [subseq from] nickel-dependent lactate racemase [Lactobacillus brevis]_x0001_RDG02662.1 nickel-dependent lactate racemase [Lactobacillus brevis]
#=GS KJS46960.1/4-204 DE [subseq from] hypothetical protein VR66_22435 [Peptococcaceae bacterium BRH_c23]
#=GS WP_025730846.1/7-206 DE [subseq from] nickel-dependent lactate racemase [Bacillus ginsengihumi]_x0001_KHD84891.1 hypothetical protein NG54_12490 [Bacillus ginsengihumi]
#=GS KJS77982.1/7-207 DE [subseq from] hypothetical protein JL57_32630 [Desulfosporosinus sp. BICA1-9]
#=GS WP_015639562.1/8-213 DE [subseq from] nickel-dependent lactate racemase [Lactobacillus fermentum]_x0001_AGL89805.1 hypothetical protein LBFF_1915 [Lactobacillus fermentum F-6]_x0001_RGU82699.1 nickel-dependent lactate racemase [Lactobacillus fermentum]
#=GS WP_069775847.1/8-213 DE [subseq from] nickel-dependent lactate racemase [Lactobacillus fermentum]
#=GS WP_003681152.1/8-213 DE [subseq from] nickel-dependent lactate racemase [Lactobacillus fermentum]_x0001_EEI21695.1 hypothetical protein HMPREF0511_1374 [Lactobacillus fermentum ATCC 14931]_x0001_QCJ27013.1 nickel-dependent lactate racemase [Lactobacillus fermentum]
#=GS WP_087908328.1/8-213 DE [subseq from] nickel-dependent lactate racemase [Lactobacillus fermentum]
#=GS WP_010711703.1/8-213 DE [subseq from] nickel-dependent lactate racemase [Enterococcus faecalis]_x0001_EOE14325.1 hypothetical protein Q9S_01130 [Enterococcus faecalis EnGen0080]_x0001_ERT24943.1 hypothetical protein O995_01840 [Enterococcus faecalis BM4539]_x0001_PLA97366.1 DUF2088 domain-containing protein [Enterococcus faecalis]_x0001_PQC12337.1 nickel-dependent lactate racemase [Enterococ…
#=GS WP_057871788.1/8-212 DE [subseq from] nickel-dependent lactate racemase [Lactobacillus ghanensis]
#=GS WP_091128746.1/7-203 DE [subseq from] nickel-dependent lactate racemase [Oscillibacter sp. PC13]
#=GS EFT39923.1/11-216 DE [subseq from] hypothetical protein HMPREF9494_00350 [Enterococcus faecalis TX2137]_x0001_EPI30411.1 hypothetical protein D350_01783 [Enterococcus faecalis VC1B-1]
#=GS WP_120191575.1/7-207 DE [subseq from] nickel-dependent lactate racemase [Sinobaca qinghaiensis]_x0001_RKD76159.1 nickel-dependent lactate racemase [Sinobaca qinghaiensis]
#=GS WP_141052537.1/8-213 DE [subseq from] nickel-dependent lactate racemase [Lactobacillus hordei]_x0001_AUJ28812.1 lactate racemization operon protein LarA [Lactobacillus hordei]
#=GS SFP22719.1/12-208 DE [subseq from] Nickel-dependent lactate racemase [Oscillibacter sp. PC13]
#=GS CCX38132.1/6-204 DE [subseq from] uncharacterized protein BN452_02027 [Clostridium sp. CAG:1013]
#=GS WP_091165412.1/7-206 DE [subseq from] nickel-dependent lactate racemase [Paenibacillus sp. 1_12]
#=GS SFK94984.1/8-207 DE [subseq from] Nickel-dependent lactate racemase [Paenibacillus sp. 1_12]
#=GS KRM06175.1/14-218 DE [subseq from] hypothetical protein FC89_GL001045 [Lactobacillus ghanensis DSM 18630]
#=GS WP_151507222.1/7-207 DE [subseq from] nickel-dependent lactate racemase [Staphylococcus epidermidis]_x0001_KAB2231561.1 nickel-dependent lactate racemase [Staphylococcus epidermidis]_x0001_KAB2233136.1 nickel-dependent lactate racemase [Staphylococcus epidermidis]
#=GS WP_011392250.1/9-211 DE [subseq from] nickel-dependent lactate racemase [Moorella thermoacetica]_x0001_YP_429590.1 hypothetical protein Moth_0729 [Moorella thermoacetica ATCC 39073]_x0001_ABC19047.1 conserved hypothetical protein [Moorella thermoacetica ATCC 39073]
#=GS WP_131013925.1/7-206 DE [subseq from] nickel-dependent lactate racemase [Paenibacillus sp. N2SHLJ1]_x0001_TBL78569.1 nickel-dependent lactate racemase [Paenibacillus sp. N2SHLJ1]
#=GS WP_006717024.1/7-206 DE [subseq from] nickel-dependent lactate racemase [Desulfitobacterium metallireducens]_x0001_AHF07001.1 hypothetical protein DESME_07920 [Desulfitobacterium metallireducens DSM 15288]
#=GS WP_041613846.1/7-207 DE [subseq from] MULTISPECIES: nickel-dependent lactate racemase [Bacteria]_x0001_PMB95364.1 DUF2088 domain-containing protein [Staphylococcus sp. UMB0328]_x0001_PTI91468.1 nickel-dependent lactate racemase [Staphylococcus warneri]_x0001_QAV31106.1 DUF2088 domain-containing protein [Sulfitobacter donghicola]_x0001_KAB7646716.1 nickel-dependent lactate racemase [Staphyloc…
#=GS OMP24962.1/7-207 DE [subseq from] hypothetical protein BOG92_05380 [Streptomyces sp. WAC00263]
#=GS WP_053094668.1/9-211 DE [subseq from] nickel-dependent lactate racemase [Moorella thermoacetica]_x0001_AKX93473.1 hypothetical protein MOTHE_c06690 [Moorella thermoacetica]_x0001_AKX96121.1 hypothetical protein MOTHA_c07640 [Moorella thermoacetica]_x0001_OIQ55333.1 hypothetical protein MOCA_19050 [Moorella thermoacetica]_x0001_OIQ60504.1 hypothetical protein MTIN_18510 [Moorella thermoacetic…
#=GS WP_114599337.1/7-207 DE [subseq from] nickel-dependent lactate racemase [Staphylococcus warneri]_x0001_PXX85935.1 nickel-dependent lactate racemase [Staphylococcus warneri]
#=GS WP_133232944.1/7-206 DE [subseq from] nickel-dependent lactate racemase [Paenibacillus sp. MS74]_x0001_TDF94500.1 nickel-dependent lactate racemase [Paenibacillus sp. MS74]
#=GS WP_011308620.1/12-208 DE [subseq from] nickel-dependent lactate racemase [Methanosarcina barkeri]_x0001_AAZ72583.1 conserved hypothetical protein [Methanosarcina barkeri str. Fusaro]_x0001_AKB50269.1 Transcriptional regulator [Methanosarcina barkeri str. Wiesmoor]
#=GS AGZ25986.1/12-212 DE [subseq from] hypothetical protein STP1_1688 [Staphylococcus pasteuri SP1]
#=GS WP_062185097.1/7-207 DE [subseq from] MULTISPECIES: nickel-dependent lactate racemase [Bacillales]
#=GS WP_048176414.1/12-202 DE [subseq from] nickel-dependent lactate racemase [Methanosarcina barkeri]_x0001_AKJ38421.1 hypothetical protein MCM1_1371 [Methanosarcina barkeri CM1]
#=GS WP_114489341.1/8-212 DE [subseq from] nickel-dependent lactate racemase [Halanaerobium sp. ST460_2HS_T2]_x0001_RCW60312.1 nickel-dependent lactate racemase [Halanaerobium sp. ST460_2HS_T2]
#=GS WP_124997411.1/8-212 DE [subseq from] nickel-dependent lactate racemase [Clostridium tagluense]_x0001_GCD08696.1 hypothetical protein Ctaglu_03190 [Clostridium tagluense]
#=GS WP_118757458.1/8-213 DE [subseq from] MULTISPECIES: nickel-dependent lactate racemase [Clostridiales]_x0001_RHR44669.1 nickel-dependent lactate racemase [Clostridium sp. AF18-27]
#=GS WP_115480438.1/8-213 DE [subseq from] nickel-dependent lactate racemase [Robinsoniella sp. MCWD5]_x0001_RDU24954.1 nickel-dependent lactate racemase [Robinsoniella sp. MCWD5]
#=GS WP_012899035.1/8-206 DE [subseq from] nickel-dependent lactate racemase [Methanocella paludicola]_x0001_BAI60355.1 conserved hypothetical protein [Methanocella paludicola SANAE]
#=GS WP_141267978.1/8-213 DE [subseq from] nickel-dependent lactate racemase [Lactobacillus brevis]_x0001_GEB74301.1 lactate racemization operon protein LarA [Lactobacillus brevis]
#=GS WP_056942602.1/8-213 DE [subseq from] nickel-dependent lactate racemase [Lactobacillus kimchicus]_x0001_KRK47861.1 hypothetical protein FC96_GL002066 [Lactobacillus kimchicus JCM 15530]
#=GS WP_065201630.1/8-213 DE [subseq from] nickel-dependent lactate racemase [Lactobacillus brevis]_x0001_ANN49749.1 lactate racemization operon protein LarA [Lactobacillus brevis]_x0001_ARN93246.1 lactate racemization operon protein LarA [Lactobacillus brevis]_x0001_PBQ24456.1 DUF2088 domain-containing protein [Lactobacillus brevis]
#=GS WP_099354454.1/7-206 DE [subseq from] nickel-dependent lactate racemase [Bacillus onubensis]
#=GS KPK89000.1/4-206 DE [subseq from] hypothetical protein AMJ94_13410 [Deltaproteobacteria bacterium SM23_61]
#=GS WP_075582487.1/8-204 DE [subseq from] nickel-dependent lactate racemase [Caecibacter massiliensis]
#=GS WP_088228660.1/16-214 DE [subseq from] nickel-dependent lactate racemase [Desulfosporosinus sp. FKB]
#=GS PKM61243.1/8-201 DE [subseq from] transcriptional regulator [Firmicutes bacterium HGW-Firmicutes-4]
#=GS WP_008981719.1/9-206 DE [subseq from] MULTISPECIES: nickel-dependent lactate racemase [unclassified Ruminococcaceae (miscellaneous)]_x0001_EGJ46881.1 hypothetical protein HMPREF0866_01906 [Ruminococcaceae bacterium D16]
#=GS WP_151076198.1/9-206 DE [subseq from] nickel-dependent lactate racemase [Flintibacter sp. KGMB00164]
#=GS WP_072562202.1/8-203 DE [subseq from] nickel-dependent lactate racemase [Methanohalophilus halophilus]_x0001_SDW40745.1 Nickel-dependent lactate racemase [Methanohalophilus halophilus]_x0001_APH39788.1 transcriptional regulator [Methanohalophilus halophilus]_x0001_RNI08869.1 nickel-dependent lactate racemase [Methanohalophilus halophilus]
#=GS KUO51510.1/10-206 DE [subseq from] hypothetical protein APF76_17760 [Desulfitibacter sp. BRH_c19]
#=GS WP_121446937.1/7-206 DE [subseq from] nickel-dependent lactate racemase [Bacillus aciditolerans]
#=GS WP_059032564.1/7-212 DE [subseq from] nickel-dependent lactate racemase [Tepidanaerobacter syntrophicus]_x0001_GAQ25153.1 nickel-dependent lactate racemase [Tepidanaerobacter syntrophicus]
#=GS WP_136523667.1/12-206 DE [subseq from] nickel-dependent lactate racemase [Geomonas ferrireducens]
#=GS TET42646.1/7-207 DE [subseq from] nickel-dependent lactate racemase [Elusimicrobia bacterium]
#=GS WP_065338903.1/7-206 DE [subseq from] nickel-dependent lactate racemase [Staphylococcus equorum]_x0001_ANQ65318.1 hypothetical protein AVJ22_11920 [Staphylococcus equorum]
#=GS WP_128749980.1/8-212 DE [subseq from] nickel-dependent lactate racemase [Clostridium sp. JN-9]_x0001_QAT40641.1 nickel-dependent lactate racemase [Clostridium sp. JN-9]
#=GS WP_092368763.1/8-213 DE [subseq from] nickel-dependent lactate racemase [[Clostridium] lavalense]_x0001_SEU07876.1 Nickel-dependent lactate racemase [[Clostridium] lavalense]
#=GS WP_103166111.1/7-207 DE [subseq from] nickel-dependent lactate racemase [Staphylococcus devriesei]_x0001_PNZ89119.1 hypothetical protein CD147_03785 [Staphylococcus devriesei]_x0001_PTE73294.1 nickel-dependent lactate racemase [Staphylococcus devriesei]_x0001_PTF05181.1 nickel-dependent lactate racemase [Staphylococcus devriesei]_x0001_PTF14562.1 nickel-dependent lactate racemase [Staphyloco…
#=GS WP_148319883.1/14-218 DE [subseq from] nickel-dependent lactate racemase, partial [Clostridiales bacterium]
#=GS WP_096043758.1/8-207 DE [subseq from] nickel-dependent lactate racemase [Clostridium botulinum]_x0001_APF25765.1 hypothetical protein NPD7_994 [Clostridium botulinum]
#=GS WP_099363897.1/7-206 DE [subseq from] nickel-dependent lactate racemase [Bacillus onubensis]
#=GS WP_135376719.1/7-207 DE [subseq from] nickel-dependent lactate racemase [Desulfosporosinus sp. Sb-LF]_x0001_TGE34140.1 nickel-dependent lactate racemase [Desulfosporosinus sp. Sb-LF]
#=GS WP_021742931.1/8-213 DE [subseq from] nickel-dependent lactate racemase [Lactobacillus brevis]_x0001_ERK43314.1 hypothetical protein HMPREF0495_01549 [Lactobacillus brevis ATCC 14869 = DSM 20054]_x0001_KID43239.1 D-mannonate dehydrogenase [Lactobacillus brevis]_x0001_KIO99341.1 Transcriptional regulator [Lactobacillus brevis]_x0001_KRK21136.1 hypothetical protein FC61_GL000955 [Lactobacillus…
#=GS WP_152751104.1/8-212 DE [subseq from] nickel-dependent lactate racemase [Clostridium estertheticum]
#=GS WP_011937583.1/5-202 DE [subseq from] nickel-dependent lactate racemase [Geobacter uraniireducens]_x0001_ABQ24859.1 conserved hypothetical protein [Geobacter uraniireducens Rf4]
#=GS WP_148126706.1/8-213 DE [subseq from] nickel-dependent lactate racemase [Lactobacillus nagelii]_x0001_AUJ32117.1 lactate racemization operon protein LarA [Lactobacillus nagelii]
#=GS WP_062411395.1/8-213 DE [subseq from] nickel-dependent lactate racemase [Megasphaera sp. MJR8396C]_x0001_KXA70168.1 hypothetical protein HMPREF3201_00304 [Megasphaera sp. MJR8396C]
#=GS WP_015474188.1/8-213 DE [subseq from] nickel-dependent lactate racemase [Lactobacillus brevis]_x0001_BAN07467.1 conserved hypothetical protein [Lactobacillus brevis KB290]_x0001_OOV23550.1 lactate racemization operon protein LarA [Lactobacillus brevis]_x0001_ARQ92513.1 lactate racemization operon protein LarA [Lactobacillus brevis]_x0001_ARW51449.1 hypothetical protein S101106_01995 [Lactoba…
#=GS WP_085762879.1/8-213 DE [subseq from] nickel-dependent lactate racemase [Lactobacillus brevis]_x0001_ARN89520.1 lactate racemization operon protein LarA [Lactobacillus brevis]_x0001_ARN97091.1 lactate racemization operon protein LarA [Lactobacillus brevis]
#=GS WP_091002570.1/7-207 DE [subseq from] nickel-dependent lactate racemase [Bacillus sp. OV194]_x0001_SFD38223.1 Nickel-dependent lactate racemase [Bacillus sp. OV194]
#=GS WP_010269066.1/7-206 DE [subseq from] nickel-dependent lactate racemase [Paenibacillus senegalensis]
#=GS WP_110440034.1/9-206 DE [subseq from] nickel-dependent lactate racemase [Clostridiales bacterium Choco116]
#=GS PWM36343.1/7-203 DE [subseq from] nickel-dependent lactate racemase [Clostridiales bacterium]
#=GS WP_084115571.1/8-213 DE [subseq from] nickel-dependent lactate racemase [Clostridium acidisoli]_x0001_SMC23574.1 Nickel-dependent lactate racemase [Clostridium acidisoli DSM 12555]
#=GS PLY01893.1/8-199 DE [subseq from] hypothetical protein C0623_04850 [Desulfuromonas sp.]
#=GS WP_119526087.1/7-207 DE [subseq from] nickel-dependent lactate racemase [Staphylococcus devriesei]_x0001_RIL72705.1 nickel-dependent lactate racemase [Staphylococcus devriesei]
#=GS WP_129599345.1/8-203 DE [subseq from] nickel-dependent lactate racemase [Methanohalophilus sp. SLHTYRO]
#=GS KJS23067.1/8-204 DE [subseq from] hypothetical protein VR72_02480 [Clostridiaceae bacterium BRH_c20a]
#=GS WP_109216220.1/8-215 DE [subseq from] MULTISPECIES: nickel-dependent lactate racemase [Clostridiales]_x0001_PWE86056.1 lactate racemization operon protein LarA [Eubacterium ramulus]_x0001_RHV68862.1 nickel-dependent lactate racemase [Roseburia sp. OM02-15]
#=GS WP_008859429.1/9-202 DE [subseq from] nickel-dependent lactate racemase [Dialister succinatiphilus]_x0001_EHO63153.1 hypothetical protein HMPREF9453_00933 [Dialister succinatiphilus YIT 11850]
#=GS WP_108850811.1/9-203 DE [subseq from] nickel-dependent lactate racemase [Dialister sp. Marseille-P5638]
#=GS CDD80765.1/9-203 DE [subseq from] putative uncharacterized protein [Dialister sp. CAG:357]
#=GS WP_025082422.1/8-213 DE [subseq from] nickel-dependent lactate racemase [Lactobacillus fuchuensis]_x0001_KRL58498.1 hypothetical protein FC69_GL000368 [Lactobacillus fuchuensis DSM 14340 = JCM 11249]_x0001_SPC38641.1 conserved hypothetical protein [Lactobacillus fuchuensis]
#=GS TSK06815.1/12-206 DE [subseq from] nickel-dependent lactate racemase [Geobacter sp.]
#=GS WP_024526459.1/8-213 DE [subseq from] MULTISPECIES: nickel-dependent lactate racemase [Lactobacillus]_x0001_ATU70958.1 DUF2088 domain-containing protein [Lactobacillus brevis]_x0001_AWP47177.1 lactate racemization operon protein LarA [Lactobacillus brevis]_x0001_RAY10325.1 nickel-dependent lactate racemase [Lactobacillus brevis]_x0001_STX19014.1 lactate racemization operon protein LarA [Lact…
#=GS WP_042521014.1/8-213 DE [subseq from] nickel-dependent lactate racemase [Lactobacillus brevis]_x0001_AJA80035.1 lactate racemization operon protein LarA [Lactobacillus brevis BSO 464]_x0001_KIP00234.1 Transcriptional regulator [Lactobacillus brevis]_x0001_OLF67453.1 lactate racemization operon protein LarA [Lactobacillus brevis]_x0001_QCZ53899.1 hypothetical protein UCCLBBS449_1977 [Lactobac…
#=GS WP_057961958.1/8-213 DE [subseq from] nickel-dependent lactate racemase [Lactobacillus parakefiri]_x0001_KRL69495.1 hypothetical protein FD08_GL001464 [Lactobacillus parakefiri DSM 10551]_x0001_TDG94976.1 hypothetical protein C5L28_000749 [Lactobacillus parakefiri]
#=GS WP_095339358.1/8-213 DE [subseq from] nickel-dependent lactate racemase [Lactobacillus parakefiri]_x0001_PAL00257.1 lactate racemization operon protein LarA [Lactobacillus parakefiri]
#=GS WP_056991726.1/8-213 DE [subseq from] nickel-dependent lactate racemase [Lactobacillus mali]_x0001_KRN27514.1 hypothetical protein IV36_GL000964 [Lactobacillus mali]
#=GS PLY05559.1/44-237 DE [subseq from] hypothetical protein C0622_01615 [Desulfuromonas sp.]
#=GS WP_006574769.1/14-218 DE [subseq from] nickel-dependent lactate racemase [Pseudoflavonifractor capillosus]_x0001_EDM97818.1 hypothetical protein BACCAP_04293 [Pseudoflavonifractor capillosus ATCC 29799]
#=GS WP_122014057.1/8-201 DE [subseq from] nickel-dependent lactate racemase [Thermoanaerobacterales bacterium SK-G1]_x0001_AYO29672.1 nickel-dependent lactate racemase [Thermoanaerobacterales bacterium SK-G1]
#=GS AWK51705.1/8-213 DE [subseq from] nickel-dependent lactate racemase [Clostridium beijerinckii]
#=GS WP_048121681.1/12-202 DE [subseq from] MULTISPECIES: nickel-dependent lactate racemase [Methanosarcina]_x0001_AKB44762.1 Transcriptional regulator [Methanosarcina vacuolata Z-761]_x0001_AKB48282.1 Transcriptional regulator [Methanosarcina sp. Kolksee]
#=GS WP_150824172.1/8-203 DE [subseq from] nickel-dependent lactate racemase [Megasphaera sp. DJF_B143]
#=GS WP_113856515.1/8-203 DE [subseq from] nickel-dependent lactate racemase [Megasphaera hexanoica]_x0001_AXB83271.1 hypothetical protein ACT01_04720 [Megasphaera hexanoica]
#=GS WP_015390917.1/8-213 DE [subseq from] nickel-dependent lactate racemase [Clostridium saccharoperbutylacetonicum]_x0001_AGF54591.1 hypothetical protein Cspa_c08140 [Clostridium saccharoperbutylacetonicum N1-4(HMT)]
#=GS WP_077360620.1/8-213 DE [subseq from] nickel-dependent lactate racemase [Clostridium saccharoperbutylacetonicum]_x0001_AQR93548.1 hypothetical protein CLSAP_08540 [Clostridium saccharoperbutylacetonicum]
#=GS WP_054818262.1/7-206 DE [subseq from] nickel-dependent lactate racemase [Paenibacillus naphthalenovorans]_x0001_SDH88655.1 Nickel-dependent lactate racemase [Paenibacillus naphthalenovorans]
#=GS WP_066142399.1/7-206 DE [subseq from] nickel-dependent lactate racemase [Bacillus lentus]_x0001_SQI53188.1 Domain of uncharacterised function (DUF2088) [Bacillus lentus]
#=GS KJS90358.1/10-206 DE [subseq from] hypothetical protein JL57_02175 [Desulfosporosinus sp. BICA1-9]
#=GS RXG65231.1/10-204 DE [subseq from] nickel-dependent lactate racemase [Candidatus Atribacteria bacterium 1244-E10-H5-B2]
#=GS WP_014183406.1/7-207 DE [subseq from] nickel-dependent lactate racemase [Desulfosporosinus orientis]_x0001_AET66581.1 hypothetical protein Desor_0905 [Desulfosporosinus orientis DSM 765]
#=GS WP_005540904.1/7-210 DE [subseq from] nickel-dependent lactate racemase [Johnsonella ignava]_x0001_EHI55619.1 hypothetical protein HMPREF9333_01334 [Johnsonella ignava ATCC 51276]
#=GS KJS81014.1/8-204 DE [subseq from] hypothetical protein JM58_17920 [Peptococcaceae bacterium BICA1-8]
#=GS WP_093672866.1/8-213 DE [subseq from] nickel-dependent lactate racemase [Sporolactobacillus nakayamae]_x0001_SFG60481.1 Nickel-dependent lactate racemase [Sporolactobacillus nakayamae]
#=GS WP_031367609.1/8-208 DE [subseq from] nickel-dependent lactate racemase [Clostridium botulinum]
#=GS WP_110393926.1/7-207 DE [subseq from] nickel-dependent lactate racemase [Pseudogracilibacillus auburnensis]
#=GS WP_107434511.1/8-213 DE [subseq from] nickel-dependent lactate racemase [[Clostridium] lavalense]_x0001_PST34265.1 lactate racemization operon protein LarA [[Clostridium] lavalense]
#=GS WP_102229983.1/7-207 DE [subseq from] nickel-dependent lactate racemase [Bacillus sp. UMB0899]_x0001_PMC37867.1 hypothetical protein CJ195_09670 [Bacillus sp. UMB0899]
#=GS WP_079439437.1/8-213 DE [subseq from] nickel-dependent lactate racemase [Clostridium chromiireducens]_x0001_OPJ62816.1 hypothetical protein CLCHR_18760 [Clostridium chromiireducens]
#=GS WP_127039893.1/8-213 DE [subseq from] MULTISPECIES: nickel-dependent lactate racemase [unclassified Sporomusaceae]_x0001_GBG58549.1 hypothetical protein SPFL3101_03917 [Sporomusaceae bacterium FL31]_x0001_GCE35587.1 hypothetical protein SPFL3102_03438 [Sporomusaceae bacterium]
#=GS WP_119367787.1/8-213 DE [subseq from] nickel-dependent lactate racemase [Clostridium chromiireducens]_x0001_RII33121.1 nickel-dependent lactate racemase [Clostridium chromiireducens]
#=GS WP_057886046.1/8-213 DE [subseq from] nickel-dependent lactate racemase [Lactobacillus nagelii]_x0001_KRL40980.1 hypothetical protein FD45_GL001633 [Lactobacillus nagelii DSM 13675]
#=GS WP_009525052.1/7-210 DE [subseq from] nickel-dependent lactate racemase [Peptoanaerobacter stomatis]_x0001_EHL10602.1 hypothetical protein HMPREF9629_00817 [Peptoanaerobacter stomatis]
#=GS WP_057737740.1/8-212 DE [subseq from] nickel-dependent lactate racemase [Lactobacillus uvarum]
#=GS WP_141054091.1/8-213 DE [subseq from] nickel-dependent lactate racemase [Lactobacillus hordei]_x0001_AUJ30205.1 lactate racemization operon protein LarA [Lactobacillus hordei]
#=GS WP_012282717.1/8-213 DE [subseq from] nickel-dependent lactate racemase [Heliobacterium modesticaldum]_x0001_ABZ84208.1 conserved hypothetical protein [Heliobacterium modesticaldum Ice1]
#=GS KRL37020.1/10-214 DE [subseq from] hypothetical protein FD20_GL000733 [Lactobacillus uvarum DSM 19971]
#=GS WP_145356171.1/7-207 DE [subseq from] nickel-dependent lactate racemase [Staphylococcus epidermidis]
#=GS ABR49990.1/8-206 DE [subseq from] conserved hypothetical protein [Alkaliphilus metalliredigens QYMF]
#=GS WP_066244136.1/8-212 DE [subseq from] nickel-dependent lactate racemase [Anaerosporomusa subterranea]_x0001_KYZ75497.1 lactate racemization operon protein LarA [Anaerosporomusa subterranea]
#=GS WP_044505016.1/8-213 DE [subseq from] MULTISPECIES: nickel-dependent lactate racemase [Megasphaera]_x0001_OBZ32615.1 lactate racemization operon protein LarA [Megasphaera sp. DISK 18]
#=GS WP_089758597.1/7-212 DE [subseq from] nickel-dependent lactate racemase [Halarsenatibacter silvermanii]_x0001_SDL41942.1 Nickel-dependent lactate racemase [Halarsenatibacter silvermanii]
#=GS PJB45378.1/10-206 DE [subseq from] hypothetical protein CO106_01885, partial [Deltaproteobacteria bacterium CG_4_9_14_3_um_filter_44_9]
#=GS WP_101031232.1/9-214 DE [subseq from] MULTISPECIES: nickel-dependent lactate racemase [unclassified Shewanella]_x0001_PKG77428.1 lactate racemization operon protein LarA [Shewanella sp. Actino-trap-3]_x0001_RPA31819.1 nickel-dependent lactate racemase [Shewanella sp. R106]_x0001_AZG36128.1 nickel-dependent lactate racemase [Shewanella sp. M2]
#=GS WP_010077927.1/8-213 DE [subseq from] nickel-dependent lactate racemase [Lactobacillus mali]_x0001_KRN11273.1 hypothetical protein FD00_GL001276 [Lactobacillus mali KCTC 3596 = DSM 20444]_x0001_QFQ73740.1 nickel-dependent lactate racemase [Lactobacillus mali]
#=GS WP_057885240.1/8-213 DE [subseq from] nickel-dependent lactate racemase [Lactobacillus nagelii]
#=GS WP_050741097.1/8-201 DE [subseq from] nickel-dependent lactate racemase [Acetobacterium bakii]_x0001_KNZ41017.1 transcriptional regulator [Acetobacterium bakii]
#=GS KRL41753.1/15-220 DE [subseq from] hypothetical protein FD45_GL000604 [Lactobacillus nagelii DSM 13675]
#=GS PXW90129.1/38-238 DE [subseq from] nickel-dependent lactate racemase [Pseudogracilibacillus auburnensis]
#=GS WP_079907693.1/7-206 DE [subseq from] MULTISPECIES: nickel-dependent lactate racemase [Carboxydocella]_x0001_AVX30123.1 Nickel-dependent lactate racemase [Carboxydocella thermautotrophica]
#=GS WP_083761052.1/27-225 DE [subseq from] nickel-dependent lactate racemase [Alkaliphilus metalliredigens]
#=GS WP_136354673.1/7-206 DE [subseq from] nickel-dependent lactate racemase [Bacillus sp. DSL-17]_x0001_THF79339.1 nickel-dependent lactate racemase [Bacillus sp. DSL-17]
#=GS WP_041219819.1/9-207 DE [subseq from] nickel-dependent lactate racemase [Desulfitobacterium dichloroeliminans]
#=GS WP_059076806.1/8-203 DE [subseq from] nickel-dependent lactate racemase [Megasphaera sp. DJF_B143]_x0001_KUH56222.1 hypothetical protein AT798_04225 [Megasphaera sp. DJF_B143]
#=GS WP_026478937.1/8-212 DE [subseq from] nickel-dependent lactate racemase [Alkaliphilus transvaalensis]
#=GS CDF05405.1/9-205 DE [subseq from] putative uncharacterized protein [Megasphaera elsdenii CAG:570]
#=GS WP_010779402.1/8-213 DE [subseq from] nickel-dependent lactate racemase [Enterococcus gilvus]_x0001_EOI56769.1 hypothetical protein UKC_00954 [Enterococcus gilvus ATCC BAA-350]_x0001_EOW83657.1 hypothetical protein I592_03016 [Enterococcus gilvus ATCC BAA-350]_x0001_OJG42679.1 hypothetical protein RV02_GL003685 [Enterococcus gilvus]
#=GS WP_114525146.1/8-213 DE [subseq from] nickel-dependent lactate racemase [Enterococcus gilvus]_x0001_AXG39391.1 nickel-dependent lactate racemase [Enterococcus gilvus]
#=GS AGA68987.1/18-216 DE [subseq from] hypothetical protein Desdi_1493 [Desulfitobacterium dichloroeliminans LMG P-21439]
#=GS OIP28387.1/10-206 DE [subseq from] hypothetical protein AUK23_13190 [Deltaproteobacteria bacterium CG2_30_43_15]_x0001_PIZ18456.1 hypothetical protein COY50_15235 [Deltaproteobacteria bacterium CG_4_10_14_0_8_um_filter_43_12]
#=GS WP_119982032.1/8-213 DE [subseq from] nickel-dependent lactate racemase [Veillonella atypica]_x0001_RJY51433.1 nickel-dependent lactate racemase [Veillonella atypica]
#=GS VYT97180.1/8-213 DE [subseq from] Uncharacterised protein [Veillonella atypica]
#=GS WP_027894720.1/9-205 DE [subseq from] nickel-dependent lactate racemase [Megasphaera elsdenii]_x0001_AVO26615.1 nickel-dependent lactate racemase [Megasphaera elsdenii]
#=GS WP_078666024.1/7-206 DE [subseq from] MULTISPECIES: nickel-dependent lactate racemase [Carboxydocella]_x0001_GAW29577.1 transcriptional regulator [Carboxydocella sp. ULO1]_x0001_SKA12444.1 Nickel-dependent lactate racemase [Carboxydocella sporoproducens DSM 16521]_x0001_AVX19712.1 Nickel-dependent lactate racemase [Carboxydocella thermautotrophica]
#=GS WP_124066346.1/8-212 DE [subseq from] nickel-dependent lactate racemase [Clostridium sp. E02]
#=GS WP_005381254.1/8-213 DE [subseq from] nickel-dependent lactate racemase [Veillonella atypica]_x0001_EFL57547.1 hypothetical protein HMPREF9684_0384 [Veillonella atypica ACS-134-V-Col7a]
#=GS WP_077846809.1/8-212 DE [subseq from] nickel-dependent lactate racemase [Clostridium puniceum]_x0001_OOM79265.1 hypothetical protein CLPUN_16350 [Clostridium puniceum]
#=GS WP_043022024.1/8-213 DE [subseq from] nickel-dependent lactate racemase [Lactobacillus brevis]_x0001_KIR09795.1 lactate racemization operon protein LarA [Lactobacillus brevis]
#=GS WP_152344617.1/1-168 DE [subseq from] nickel-dependent lactate racemase, partial [Mycobacterium tuberculosis]
#=GS WP_038149074.1/8-213 DE [subseq from] nickel-dependent lactate racemase [Veillonella atypica]_x0001_PQL17085.1 nickel-dependent lactate racemase [Veillonella atypica KON]_x0001_SUP07568.1 Domain of uncharacterised function (DUF2088) [Veillonella atypica]
#=GS WP_060929076.1/7-212 DE [subseq from] nickel-dependent lactate racemase [Anaerococcus tetradius]_x0001_KWZ78860.1 hypothetical protein HMPREF3200_00502 [Anaerococcus tetradius]
#=GS WP_143332604.1/9-203 DE [subseq from] nickel-dependent lactate racemase [Dialister sp. 5BBH33]_x0001_BBK25341.1 transcriptional regulator [Dialister sp. 5BBH33]
#=GS WP_143106823.1/9-211 DE [subseq from] DUF2088 domain-containing protein, partial [Moorella thermoacetica]
#=GS WP_057513567.1/7-206 DE [subseq from] nickel-dependent lactate racemase [Staphylococcus sp. NAM3COL9]_x0001_KRG08499.1 hypothetical protein ACA31_12105 [Staphylococcus sp. NAM3COL9]
#=GS RJS83050.1/7-209 DE [subseq from] nickel-dependent lactate racemase, partial [Candidatus Bathyarchaeota archaeon]
#=GS WP_076544218.1/8-212 DE [subseq from] nickel-dependent lactate racemase [Halanaerobium kushneri]_x0001_SIQ50152.1 Nickel-dependent lactate racemase [Halanaerobium kushneri]
#=GS WP_002511622.1/7-206 DE [subseq from] nickel-dependent lactate racemase [Staphylococcus equorum]_x0001_CCI59225.1 putative uncharacterized protein [Staphylococcus equorum subsp. equorum Mu2]_x0001_OEK51656.1 hypothetical protein ASS95_11740 [Staphylococcus equorum]_x0001_OEK79939.1 hypothetical protein AST05_01945 [Staphylococcus equorum]_x0001_OEL09449.1 hypothetical protein AST04_00485 [St…
#=GS WP_002506502.1/7-206 DE [subseq from] nickel-dependent lactate racemase [Staphylococcus sp. OJ82]_x0001_EJX18342.1 hypothetical protein SOJ_05200 [Staphylococcus sp. OJ82]
#=GS WP_053030771.1/7-207 DE [subseq from] nickel-dependent lactate racemase [Staphylococcus haemolyticus]
#=GS WP_053403822.1/7-207 DE [subseq from] nickel-dependent lactate racemase [Bacillus koreensis]_x0001_KOO37382.1 hypothetical protein AMD01_23235 [Bacillus koreensis]
#=GS WP_057907994.1/8-213 DE [subseq from] nickel-dependent lactate racemase [Lactobacillus graminis]_x0001_QFP80181.1 nickel-dependent lactate racemase [Lactobacillus graminis]
#=GS WP_043534900.1/8-213 DE [subseq from] nickel-dependent lactate racemase [Actinomyces polynesiensis]
#=GS WP_087397686.1/8-215 DE [subseq from] nickel-dependent lactate racemase [Flavonifractor sp. An100]_x0001_OUQ75302.1 lactate racemization operon protein LarA [Flavonifractor sp. An100]
#=GS WP_011308619.1/12-202 DE [subseq from] nickel-dependent lactate racemase [Methanosarcina barkeri]_x0001_AAZ72582.1 conserved hypothetical protein [Methanosarcina barkeri str. Fusaro]_x0001_AKB50270.1 Transcriptional regulator [Methanosarcina barkeri str. Wiesmoor]
#=GS WP_098177444.1/7-207 DE [subseq from] nickel-dependent lactate racemase [Bacillus butanolivorans]_x0001_PEJ28335.1 hypothetical protein CN689_22490 [Bacillus butanolivorans]
#=GS WP_114670386.1/8-213 DE [subseq from] nickel-dependent lactate racemase [Lactobacillus brevis]_x0001_RDF86952.1 nickel-dependent lactate racemase [Lactobacillus brevis]
#=GS WP_063964725.1/7-206 DE [subseq from] nickel-dependent lactate racemase [Domibacillus aminovorans]_x0001_OAH62446.1 hypothetical protein AWH49_09640 [[Bacillus] aminovorans]
#=GS PWM78910.1/10-205 DE [subseq from] nickel-dependent lactate racemase [Phascolarctobacterium sp.]
#=GS WP_114458997.1/7-201 DE [subseq from] MULTISPECIES: nickel-dependent lactate racemase [unclassified Halanaerobium]_x0001_RCW40321.1 nickel-dependent lactate racemase [Halanaerobium sp. MA284_MarDTE_T2]_x0001_RCW78082.1 nickel-dependent lactate racemase [Halanaerobium sp. DL-01]
#=GS WP_034440730.1/8-213 DE [subseq from] nickel-dependent lactate racemase [Tissierellia bacterium S5-A11]_x0001_KGF08194.1 lactate racemization operon protein LarA [Tissierellia bacterium S5-A11]
#=GS RQD68821.1/16-216 DE [subseq from] nickel-dependent lactate racemase [Tindallia sp. MSAO_Bac2]
#=GS WP_088226267.1/7-207 DE [subseq from] nickel-dependent lactate racemase [Desulfosporosinus sp. FKB]
#=GS WP_069816537.1/7-206 DE [subseq from] nickel-dependent lactate racemase [Staphylococcus equorum]_x0001_OEK59646.1 hypothetical protein AST00_13265 [Staphylococcus equorum]_x0001_OEK70007.1 hypothetical protein AST02_06075 [Staphylococcus equorum]
#=GS WP_009528927.1/7-210 DE [subseq from] nickel-dependent lactate racemase [Peptoanaerobacter stomatis]_x0001_EHL15150.1 hypothetical protein HMPREF9628_00801 [Peptoanaerobacter stomatis]
#=GS WP_066021708.1/8-213 DE [subseq from] MULTISPECIES: nickel-dependent lactate racemase [Clostridium]_x0001_PJI08826.1 DUF2088 domain-containing protein [Clostridium sp. CT7]
#=GS WP_103297320.1/7-207 DE [subseq from] nickel-dependent lactate racemase [Staphylococcus petrasii]_x0001_PNZ31869.1 hypothetical protein CD137_02250 [Staphylococcus petrasii subsp. jettensis]_x0001_SUM45014.1 Domain of uncharacterised function (DUF2088) [Staphylococcus petrasii subsp. jettensis]_x0001_TGE12898.1 nickel-dependent lactate racemase [Staphylococcus petrasii subsp. jettensis]_x000…
#=GS WP_048166860.1/12-202 DE [subseq from] MULTISPECIES: nickel-dependent lactate racemase [Methanosarcina]_x0001_AKB12732.1 Transcriptional regulator [Methanosarcina thermophila TM-1]_x0001_AKB16650.1 Transcriptional regulator [Methanosarcina thermophila CHTI-55]_x0001_ALK05790.1 transcriptional regulator [Methanosarcina sp. 795]_x0001_BAW30469.1 conserved hypothetical protein [Methanosarcina t…
#=GS WP_130293475.1/7-207 DE [subseq from] nickel-dependent lactate racemase [Fictibacillus sp. BK138]_x0001_RZT21435.1 nickel-dependent lactate racemase [Fictibacillus sp. BK138]
#=GS WP_026843012.1/12-207 DE [subseq from] nickel-dependent lactate racemase [Geobacter bremensis]
#=GS WP_134704364.1/7-206 DE [subseq from] nickel-dependent lactate racemase [Ammoniphilus sp. YIM 78166]
#=GS ARG00118.1/8-213 DE [subseq from] lactate racemization operon protein LarA [Veillonella atypica]
#=GS WP_077611073.1/8-213 DE [subseq from] nickel-dependent lactate racemase [Clostridium sp. Marseille-P2415]
#=GS WP_071611912.1/8-212 DE [subseq from] nickel-dependent lactate racemase [Clostridium estertheticum]_x0001_APC39619.1 lactate racemization operon protein LarA [Clostridium estertheticum subsp. estertheticum]_x0001_KAB2818647.1 nickel-dependent lactate racemase [Clostridium estertheticum subsp. laramiense]
#=GS EKY18314.1/55-260 DE [subseq from] hypothetical protein HMPREF0870_01624 [Veillonella atypica KON]
#=GS WP_058000187.1/7-206 DE [subseq from] nickel-dependent lactate racemase [Bacillus humi]
#=GS WP_118021371.1/8-204 DE [subseq from] nickel-dependent lactate racemase [Megasphaera sp. AM44-1BH]_x0001_RHA15743.1 nickel-dependent lactate racemase [Megasphaera sp. AM44-1BH]
#=GS WP_082082640.1/15-219 DE [subseq from] MULTISPECIES: nickel-dependent lactate racemase [Clostridiales]_x0001_KJJ69784.1 hypothetical protein CLFS41_38390 [Clostridium sp. FS41]_x0001_KMW16205.1 hypothetical protein HMPREF9470_04643 [[Clostridium] citroniae WAL-19142]_x0001_SCI46551.1 Domain of uncharacterised function (DUF2088) [uncultured Clostridium sp.]
#=GS WP_092072287.1/9-208 DE [subseq from] nickel-dependent lactate racemase [Dendrosporobacter quercicolus]_x0001_SDM39657.1 Nickel-dependent lactate racemase [Dendrosporobacter quercicolus]
#=GS SCC10285.1/7-215 DE [subseq from] Nickel-dependent lactate racemase [Weissella bombi]
#=GS WP_092463648.1/8-216 DE [subseq from] nickel-dependent lactate racemase [Weissella bombi]
#=GS WP_007868568.1/15-219 DE [subseq from] nickel-dependent lactate racemase [[Clostridium] citroniae]_x0001_EHE96096.1 hypothetical protein HMPREF9469_04970 [ [[Clostridium] citroniae WAL-17108]
#=GS WP_062410932.1/7-206 DE [subseq from] nickel-dependent lactate racemase [Paenibacillus naphthalenovorans]_x0001_ALS22428.1 hypothetical protein IJ22_20540 [Paenibacillus naphthalenovorans]
#=GS WP_083424770.1/15-219 DE [subseq from] nickel-dependent lactate racemase [[Clostridium] citroniae]_x0001_SFS21962.1 Nickel-dependent lactate racemase [[Clostridium] citroniae]_x0001_RGC06387.1 nickel-dependent lactate racemase [[Clostridium] citroniae]
#=GS WP_131749646.1/8-213 DE [subseq from] nickel-dependent lactate racemase [Anaerococcus prevotii]_x0001_VFB16977.1 Domain of uncharacterised function (DUF2088) [Anaerococcus prevotii]
#=GS WP_072469846.1/8-213 DE [subseq from] nickel-dependent lactate racemase [Urinicoccus massiliensis]
#=GS WP_087343827.1/8-215 DE [subseq from] nickel-dependent lactate racemase [Flavonifractor sp. An306]_x0001_OUO40515.1 lactate racemization operon protein LarA [Flavonifractor sp. An306]
#=GS WP_070370839.1/8-201 DE [subseq from] nickel-dependent lactate racemase [Acetobacterium wieringae]_x0001_OFV70934.1 hypothetical protein ACWI_15200 [Acetobacterium wieringae]
#=GS WP_152655466.1/7-206 DE [subseq from] nickel-dependent lactate racemase [Oceanobacillus sp. CFH 90083]
#=GS WP_069833088.1/7-206 DE [subseq from] nickel-dependent lactate racemase [Staphylococcus equorum]_x0001_OEK66178.1 hypothetical protein AST01_10790 [Staphylococcus equorum]
#=GS WP_107643618.1/7-206 DE [subseq from] nickel-dependent lactate racemase [Staphylococcus saprophyticus]_x0001_PTJ68934.1 nickel-dependent lactate racemase [Staphylococcus saprophyticus]
#=GS GCL70215.1/15-214 DE [subseq from] DUF2088 domain-containing protein [Paenibacillus naphthalenovorans]
#=GS WP_046523012.1/7-207 DE [subseq from] nickel-dependent lactate racemase [Bacillus campisalis]_x0001_KKK38709.1 hypothetical protein WQ57_06890 [Bacillus campisalis]
#=GS WP_107516988.1/7-206 DE [subseq from] nickel-dependent lactate racemase [Staphylococcus equorum]_x0001_PTE82460.1 nickel-dependent lactate racemase [Staphylococcus equorum]_x0001_PTE92842.1 nickel-dependent lactate racemase [Staphylococcus equorum]
#=GS WP_004836682.1/7-212 DE [subseq from] nickel-dependent lactate racemase [Anaerococcus tetradius]_x0001_EEI82092.1 hypothetical protein HMPREF0077_1790 [Anaerococcus tetradius ATCC 35098]
#=GS WP_025774152.1/9-211 DE [subseq from] nickel-dependent lactate racemase [Moorella thermoacetica]_x0001_GAF26435.1 uncharacterized conserved protein [Moorella thermoacetica Y72]_x0001_OIQ12567.1 hypothetical protein MOOTH_05660 [Moorella thermoacetica]
#=GS WP_121978728.1/8-213 DE [subseq from] nickel-dependent lactate racemase [Lactobacillus raoultii]
#=GS PWH20432.1/10-206 DE [subseq from] nickel-dependent lactate racemase [Anaerolineae bacterium]
#=GS WP_115347189.1/7-206 DE [subseq from] nickel-dependent lactate racemase [Staphylococcus saprophyticus]_x0001_SUM76394.1 Domain of uncharacterised function (DUF2088) [Staphylococcus saprophyticus]
#=GS WP_041079899.1/7-206 DE [subseq from] nickel-dependent lactate racemase [Staphylococcus saprophyticus]_x0001_KIJ87032.1 hypothetical protein SE00_06220 [Staphylococcus saprophyticus]
#=GS PLX88828.1/10-201 DE [subseq from] hypothetical protein C0618_03355 [Desulfuromonas sp.]
#=GS WP_147211112.1/7-206 DE [subseq from] nickel-dependent lactate racemase [Oceanobacillus sojae]_x0001_GEN88174.1 hypothetical protein OSO01_29130 [Oceanobacillus sojae]
#=GS WP_028308640.1/10-206 DE [subseq from] nickel-dependent lactate racemase [Desulfitibacter alkalitolerans]
#=GS RLI41772.1/8-210 DE [subseq from] nickel-dependent lactate racemase, partial [Candidatus Bathyarchaeota archaeon]
#=GS WP_071562191.1/7-206 DE [subseq from] nickel-dependent lactate racemase [Staphylococcus cohnii]_x0001_OIS30932.1 hypothetical protein RES9_02630 [Staphylococcus cohnii]_x0001_OIS32497.1 hypothetical protein RES10_04075 [Staphylococcus cohnii]_x0001_OIS34049.1 hypothetical protein RES8_02785 [Staphylococcus cohnii]
#=GS WP_107630116.1/7-207 DE [subseq from] nickel-dependent lactate racemase [Staphylococcus haemolyticus]_x0001_PTK66046.1 nickel-dependent lactate racemase [Staphylococcus haemolyticus]_x0001_RIO70932.1 nickel-dependent lactate racemase [Staphylococcus haemolyticus]
#=GS WP_133955326.1/7-211 DE [subseq from] nickel-dependent lactate racemase [Aminivibrio pyruvatiphilus]_x0001_TDY64999.1 nickel-dependent lactate racemase [Aminivibrio pyruvatiphilus]
#=GS RIO89862.1/7-207 DE [subseq from] nickel-dependent lactate racemase [Staphylococcus haemolyticus]
#=GS WP_063975577.1/7-206 DE [subseq from] nickel-dependent lactate racemase [Domibacillus aminovorans]_x0001_OAH53283.1 hypothetical protein AWH48_13120 [[Bacillus] aminovorans]
#=GS WP_006715721.1/9-207 DE [subseq from] nickel-dependent lactate racemase [Desulfitobacterium metallireducens]_x0001_AHF08022.1 hypothetical protein DESME_14015 [Desulfitobacterium metallireducens DSM 15288]
#=GS WP_018395485.1/7-206 DE [subseq from] nickel-dependent lactate racemase [Bacillus sp. 37MA]
#=GS TET63470.1/8-210 DE [subseq from] nickel-dependent lactate racemase [Candidatus Bathyarchaeota archaeon]
#=GS WP_082235438.1/7-206 DE [subseq from] nickel-dependent lactate racemase [Halobacillus massiliensis]
#=GS WP_089759531.1/7-204 DE [subseq from] nickel-dependent lactate racemase [Halarsenatibacter silvermanii]_x0001_SDL72172.1 Nickel-dependent lactate racemase [Halarsenatibacter silvermanii]
#=GS EPF25774.1/7-210 DE [subseq from] hypothetical protein HMPREF1221_01765 [Treponema socranskii subsp. paredis ATCC 35535]
#=GS WP_093796358.1/8-212 DE [subseq from] nickel-dependent lactate racemase [Sporomusa acidovorans]_x0001_SDF29795.1 Nickel-dependent lactate racemase [Sporomusa acidovorans]_x0001_OZC15839.1 hypothetical protein SPACI_46590 [Sporomusa acidovorans DSM 3132]
#=GS RKY05301.1/7-207 DE [subseq from] nickel-dependent lactate racemase [Candidatus Poribacteria bacterium]
#=GS WP_149472919.1/7-206 DE [subseq from] nickel-dependent lactate racemase [Oceanobacillus polygoni]
#=GS WP_047186693.1/7-206 DE [subseq from] MULTISPECIES: nickel-dependent lactate racemase [unclassified Bacilli (miscellaneous)]_x0001_KKE77789.1 hypothetical protein WH51_16280 [Bacilli bacterium VT-13-104]_x0001_PZD87324.1 nickel-dependent lactate racemase [Bacilli bacterium]_x0001_PZD88798.1 nickel-dependent lactate racemase [Bacilli bacterium]_x0001_PZD91652.1 nickel-dependent lactate racema…
#=GS WP_107525352.1/7-206 DE [subseq from] nickel-dependent lactate racemase [Staphylococcus cohnii]_x0001_PTF28728.1 nickel-dependent lactate racemase [Staphylococcus cohnii]
#=GS WP_066496210.1/10-215 DE [subseq from] nickel-dependent lactate racemase [Clostridiales bacterium MCWD3]
#=GS WP_107510230.1/7-206 DE [subseq from] nickel-dependent lactate racemase [Staphylococcus equorum]_x0001_PTE39767.1 nickel-dependent lactate racemase [Staphylococcus equorum]_x0001_RIL32897.1 nickel-dependent lactate racemase [Staphylococcus equorum]_x0001_RIM00557.1 nickel-dependent lactate racemase [Staphylococcus equorum]
#=GS WP_073344646.1/7-206 DE [subseq from] MULTISPECIES: nickel-dependent lactate racemase [Staphylococcus]_x0001_OJT34094.1 hypothetical protein BSF33_09265 [Staphylococcus cohnii subsp. urealyticus]_x0001_PNZ46114.1 DUF2088 domain-containing protein [Staphylococcus cohnii subsp. urealyticus]_x0001_RNM26379.1 nickel-dependent lactate racemase [Staphylococcus cohnii]_x0001_RXZ28875.1 nickel-depen…
#=GS WP_145381093.1/7-206 DE [subseq from] nickel-dependent lactate racemase [Staphylococcus cohnii]
#=GS WP_055244152.1/8-207 DE [subseq from] nickel-dependent lactate racemase, partial [Anaerotruncus colihominis]
#=GS WP_117546446.1/8-207 DE [subseq from] nickel-dependent lactate racemase [Anaerotruncus colihominis]_x0001_RGE68282.1 nickel-dependent lactate racemase [Anaerotruncus colihominis]
#=GS WP_116353843.1/7-206 DE [subseq from] nickel-dependent lactate racemase [Bacillus sp. HNG]_x0001_RFB12604.1 nickel-dependent lactate racemase [Bacillus sp. HNG]
#=GS WP_057872321.1/8-213 DE [subseq from] nickel-dependent lactate racemase [Lactobacillus ghanensis]_x0001_KRM05265.1 hypothetical protein FC89_GL001736 [Lactobacillus ghanensis DSM 18630]
#=GS WP_011668534.1/8-213 DE [subseq from] nickel-dependent lactate racemase [Lactobacillus brevis]_x0001_ABJ64912.1 hypothetical protein LVIS_1849 [Lactobacillus brevis ATCC 367]_x0001_KWT49463.1 lactate racemization operon protein LarA [Lactobacillus brevis]_x0001_ARW22825.1 hypothetical protein S101174_02017 [Lactobacillus brevis]_x0001_RDF13462.1 nickel-dependent lactate racemase [Lactobacill…
#=GS WP_054299277.1/12-202 DE [subseq from] nickel-dependent lactate racemase [Methanosarcina flavescens]_x0001_AYK15748.1 nickel-dependent lactate racemase [Methanosarcina flavescens]
#=GS WP_103106812.1/7-206 DE [subseq from] nickel-dependent lactate racemase [Brevibacillus reuszeri]
#=GS WP_006873804.1/8-207 DE [subseq from] nickel-dependent lactate racemase [Anaerotruncus colihominis]_x0001_EDS12841.1 hypothetical protein ANACOL_00394 [Anaerotruncus colihominis DSM 17241]
#=GS WP_087240449.1/8-215 DE [subseq from] nickel-dependent lactate racemase [Flavonifractor sp. An10]_x0001_OUQ80847.1 lactate racemization operon protein LarA [Flavonifractor sp. An10]
#=GS WP_087216471.1/8-207 DE [subseq from] nickel-dependent lactate racemase [Anaerotruncus colihominis]_x0001_OUO66475.1 transcriptional regulator [Anaerotruncus colihominis]_x0001_OUP66601.1 transcriptional regulator [Anaerotruncus colihominis]_x0001_OUP73022.1 transcriptional regulator [Anaerotruncus colihominis]
#=GS WP_120766111.1/8-201 DE [subseq from] nickel-dependent lactate racemase [Thermoanaerobacteraceae bacterium SP2]_x0001_RKL63662.1 nickel-dependent lactate racemase [Thermoanaerobacteraceae bacterium SP2]
#=GS WP_002482128.1/7-206 DE [subseq from] nickel-dependent lactate racemase [Staphylococcus saprophyticus]_x0001_EHY93718.1 hypothetical protein SSME_01740 [Staphylococcus saprophyticus subsp. saprophyticus KACC 16562]_x0001_SUM72659.1 Domain of uncharacterised function (DUF2088) [Staphylococcus saprophyticus]_x0001_SUM61427.1 Domain of uncharacterised function (DUF2088) [Staphylococcus saprophy…
#=GS WP_115352805.1/7-206 DE [subseq from] nickel-dependent lactate racemase [Staphylococcus saprophyticus]_x0001_SUM86545.1 Domain of uncharacterised function (DUF2088) [Staphylococcus saprophyticus subsp. saprophyticus]
#=GS WP_069822083.1/7-206 DE [subseq from] nickel-dependent lactate racemase [Staphylococcus saprophyticus]_x0001_OEK42543.1 hypothetical protein ASS91_09690 [Staphylococcus saprophyticus]_x0001_OEK44707.1 hypothetical protein ASS92_10080 [Staphylococcus saprophyticus]_x0001_OEK49731.1 hypothetical protein ASS93_10925 [Staphylococcus saprophyticus]_x0001_OLN91885.1 hypothetical protein BMJ13_0908…
#=GS WP_129320896.1/7-206 DE [subseq from] nickel-dependent lactate racemase [Staphylococcus saprophyticus]_x0001_RXS19097.1 nickel-dependent lactate racemase [Staphylococcus saprophyticus]
#=GS WP_026887068.1/8-213 DE [subseq from] nickel-dependent lactate racemase [Clostridium beijerinckii]
#=GS WP_073030436.1/7-207 DE [subseq from] nickel-dependent lactate racemase [Desulfosporosinus lacus]_x0001_SHI18485.1 Nickel-dependent lactate racemase [Desulfosporosinus lacus DSM 15449]
#=GS WP_053017139.1/7-207 DE [subseq from] MULTISPECIES: nickel-dependent lactate racemase [Staphylococcus]_x0001_PTK83373.1 nickel-dependent lactate racemase [Staphylococcus haemolyticus]_x0001_PTL04750.1 nickel-dependent lactate racemase [Staphylococcus haemolyticus]_x0001_PTL14975.1 nickel-dependent lactate racemase [Staphylococcus haemolyticus]_x0001_KAA2274414.1 nickel-dependent lactate race…
#=GS WP_095643962.1/12-202 DE [subseq from] nickel-dependent lactate racemase [Methanosarcina spelaei]_x0001_PAV13242.1 transcriptional regulator [Methanosarcina spelaei]
#=GS WP_018704507.1/10-206 DE [subseq from] nickel-dependent lactate racemase [Anaeromusa acidaminophila]
#=GS WP_075364585.1/7-207 DE [subseq from] nickel-dependent lactate racemase [Desulfosporosinus sp. OL]_x0001_OLN32313.1 Transcriptional regulator [Desulfosporosinus sp. OL]
#=GS WP_010237210.1/8-213 DE [subseq from] nickel-dependent lactate racemase [Clostridium arbusti]
#=GS OFV67212.1/8-203 DE [subseq from] transcriptional regulator [Candidatus Syntrophoarchaeum caldarius]
#=GS WP_034288653.1/7-206 DE [subseq from] nickel-dependent lactate racemase [Bacillus sp. 72]
#=GS WP_036188001.1/7-207 DE [subseq from] nickel-dependent lactate racemase [Lysinibacillus manganicus]_x0001_KGR77634.1 hypothetical protein CD29_14370 [Lysinibacillus manganicus DSM 26584]
#=GS WP_107639482.1/7-207 DE [subseq from] nickel-dependent lactate racemase [Staphylococcus hominis]_x0001_PTK38753.1 nickel-dependent lactate racemase [Staphylococcus hominis]_x0001_RIO48916.1 nickel-dependent lactate racemase [Staphylococcus hominis]
#=GS WP_145425533.1/7-206 DE [subseq from] nickel-dependent lactate racemase [Staphylococcus saprophyticus]
#=GS WP_085444143.1/8-213 DE [subseq from] nickel-dependent lactate racemase [Enterococcus faecalis]_x0001_OSM27714.1 lactate racemization operon protein LarA [Enterococcus faecalis]
#=GS WP_048787103.1/7-206 DE [subseq from] nickel-dependent lactate racemase [Staphylococcus saprophyticus]_x0001_AMG32414.1 nickel-dependent lactate racemase [Staphylococcus saprophyticus]_x0001_OEK36038.1 hypothetical protein ASS87_09050 [Staphylococcus saprophyticus]_x0001_OEK94074.1 hypothetical protein AST09_06360 [Staphylococcus saprophyticus]_x0001_OEK99957.1 hypothetical protein AST10_035…
#=GS WP_047504795.1/7-206 DE [subseq from] MULTISPECIES: nickel-dependent lactate racemase [Staphylococcus]_x0001_CRV26276.1 Domain of uncharacterised function (DUF2088) [Streptococcus equi subsp. equi]_x0001_OEK09929.1 hypothetical protein ASS78_01570 [Staphylococcus saprophyticus]_x0001_OEK11758.1 hypothetical protein ASS79_04925 [Staphylococcus saprophyticus]_x0001_OEK16844.1 hypothetical prot…
#=GS WP_064205598.1/7-206 DE [subseq from] nickel-dependent lactate racemase [Staphylococcus saprophyticus]_x0001_OAO34591.1 hypothetical protein AXY40_04945 [Staphylococcus saprophyticus]_x0001_OAO35690.1 hypothetical protein AXY41_05990 [Staphylococcus saprophyticus]_x0001_OEK28992.1 hypothetical protein ASS84_02645 [Staphylococcus saprophyticus]_x0001_OEK29431.1 hypothetical protein ASS83_0021…
#=GS WP_061050453.1/7-206 DE [subseq from] nickel-dependent lactate racemase [Staphylococcus saprophyticus]_x0001_AMG19300.1 nickel-dependent lactate racemase [Staphylococcus saprophyticus]_x0001_OEK35605.1 hypothetical protein ASS86_09760 [Staphylococcus saprophyticus]_x0001_OEL03135.1 hypothetical protein AST11_02750 [Staphylococcus saprophyticus]_x0001_PTJ63222.1 nickel-dependent lactate racem…
#=GS WP_011302173.1/7-206 DE [subseq from] nickel-dependent lactate racemase [Staphylococcus saprophyticus]_x0001_BAE17322.1 conserved hypothetical protein [Staphylococcus saprophyticus subsp. saprophyticus ATCC 15305]_x0001_OOC96928.1 hypothetical protein BWO95_07225 [Staphylococcus saprophyticus subsp. saprophyticus ATCC 15305]_x0001_ASF19322.1 nickel-dependent lactate racemase [Staphylococcus …
#=GS WP_119535399.1/7-206 DE [subseq from] nickel-dependent lactate racemase [Staphylococcus cohnii]_x0001_RIL77596.1 nickel-dependent lactate racemase [Staphylococcus cohnii]_x0001_RIL80872.1 nickel-dependent lactate racemase [Staphylococcus cohnii]
#=GS WP_119497844.1/7-206 DE [subseq from] nickel-dependent lactate racemase [Staphylococcus saprophyticus]_x0001_RIO43580.1 nickel-dependent lactate racemase [Staphylococcus saprophyticus]
#=GS WP_119517549.1/7-206 DE [subseq from] nickel-dependent lactate racemase [Staphylococcus cohnii]_x0001_RIL92554.1 nickel-dependent lactate racemase [Staphylococcus cohnii]
#=GS WP_107383816.1/7-206 DE [subseq from] nickel-dependent lactate racemase [Staphylococcus cohnii]_x0001_PTF08247.1 nickel-dependent lactate racemase [Staphylococcus cohnii]_x0001_PTG68178.1 nickel-dependent lactate racemase [Staphylococcus cohnii]
#=GS WP_107385766.1/7-206 DE [subseq from] nickel-dependent lactate racemase [Staphylococcus cohnii]_x0001_PTF18695.1 nickel-dependent lactate racemase [Staphylococcus cohnii]_x0001_PTF25966.1 nickel-dependent lactate racemase [Staphylococcus cohnii]_x0001_PTF28899.1 nickel-dependent lactate racemase [Staphylococcus cohnii]_x0001_PTF34526.1 nickel-dependent lactate racemase [Staphylococcus cohnii…
#=GS WP_015722040.1/12-207 DE [subseq from] nickel-dependent lactate racemase [Geobacter sp. M18]_x0001_ADW15217.1 Protein of unknown function DUF2088 [Geobacter sp. M18]
#=GS WP_129127289.1/12-206 DE [subseq from] nickel-dependent lactate racemase [Geomonas oryzae]
#=GS WP_019228220.1/9-200 DE [subseq from] nickel-dependent lactate racemase [Sedimentibacter sp. B4]
#=GS WP_091650122.1/8-205 DE [subseq from] nickel-dependent lactate racemase [Megasphaera paucivorans]_x0001_SDM77509.1 Nickel-dependent lactate racemase [Megasphaera paucivorans]
#=GS WP_048107376.1/12-202 DE [subseq from] nickel-dependent lactate racemase [Methanosarcina barkeri]_x0001_AKB81963.1 Transcriptional regulator [Methanosarcina barkeri 3]
#=GS WP_077840732.1/8-213 DE [subseq from] nickel-dependent lactate racemase [Clostridium beijerinckii]_x0001_OOM55220.1 hypothetical protein CLBCK_45420 [Clostridium beijerinckii]
#=GS RLG96575.1/7-209 DE [subseq from] nickel-dependent lactate racemase [Candidatus Bathyarchaeota archaeon]
#=GS WP_103294655.1/7-206 DE [subseq from] nickel-dependent lactate racemase [Staphylococcus kloosii]_x0001_PNZ08237.1 hypothetical protein CD136_01125 [Staphylococcus kloosii]_x0001_AVQ35140.1 nickel-dependent lactate racemase [Staphylococcus kloosii]_x0001_PTJ77214.1 nickel-dependent lactate racemase [Staphylococcus kloosii]_x0001_SUM48182.1 Domain of uncharacterised function (DUF2088) [Staphyl…
#=GS WP_053041197.1/7-207 DE [subseq from] nickel-dependent lactate racemase [Staphylococcus haemolyticus]_x0001_PTK51722.1 nickel-dependent lactate racemase [Staphylococcus haemolyticus]_x0001_PTK57422.1 nickel-dependent lactate racemase [Staphylococcus haemolyticus]_x0001_PTK68748.1 nickel-dependent lactate racemase [Staphylococcus haemolyticus]_x0001_PTK73410.1 nickel-dependent lactate racemas…
#=GS WP_059747157.1/7-207 DE [subseq from] nickel-dependent lactate racemase [Staphylococcus haemolyticus]
#=GS WP_114807127.1/8-213 DE [subseq from] nickel-dependent lactate racemase [Lactobacillus fermentum]_x0001_AXH07857.1 nickel-dependent lactate racemase [Lactobacillus fermentum]
#=GS KPL15205.1/11-208 DE [subseq from] hypothetical protein AMJ93_16820 [Anaerolineae bacterium SM23_84]
#=GS WP_026074281.1/7-206 DE [subseq from] nickel-dependent lactate racemase [Brevibacillus massiliensis]
#=GS WP_046206604.1/7-206 DE [subseq from] MULTISPECIES: nickel-dependent lactate racemase [Staphylococcus]_x0001_KKD23986.1 hypothetical protein XA21_07305 [Staphylococcus cohnii subsp. cohnii]_x0001_KKD25869.1 hypothetical protein XA22_00855 [Staphylococcus cohnii subsp. cohnii]_x0001_OAO21672.1 hypothetical protein AXY36_03955 [Staphylococcus cohnii]_x0001_SCS20444.1 Domain of uncharacterised …
#=GS RLE10966.1/10-202 DE [subseq from] nickel-dependent lactate racemase, partial [Candidatus Aerophobetes bacterium]
#=GS WP_135501997.1/7-206 DE [subseq from] nickel-dependent lactate racemase [Planomicrobium koreense]
#=GS WP_042532463.1/7-206 DE [subseq from] nickel-dependent lactate racemase [Oceanobacillus oncorhynchi]_x0001_CEI82551.1 hypothetical protein BN997_02427 [Oceanobacillus oncorhynchi]
#=GS KUK39920.1/7-210 DE [subseq from] hypothetical protein XD68_0509 [Synergistales bacterium 54_24]
#=GS WP_015616529.1/6-211 DE [subseq from] nickel-dependent lactate racemase [Clostridium pasteurianum]_x0001_AGK98245.1 hypothetical protein Clopa_3455 [Clostridium pasteurianum BC1]
#=GS WP_118353862.1/8-213 DE [subseq from] nickel-dependent lactate racemase [Veillonella atypica]_x0001_RHL91463.1 nickel-dependent lactate racemase [Veillonella atypica]
#=GS WP_048515132.1/8-213 DE [subseq from] nickel-dependent lactate racemase [Megasphaera cerevisiae]_x0001_KMO85698.1 lactate racemization operon protein LarA [Megasphaera cerevisiae DSM 20462]_x0001_OKY52345.1 lactate racemization operon protein LarA [Megasphaera cerevisiae]_x0001_SKA11024.1 Nickel-dependent lactate racemase [Megasphaera cerevisiae DSM 20462]
#=GS WP_017211671.1/8-213 DE [subseq from] nickel-dependent lactate racemase [Clostridium beijerinckii]
#=GS RKX79950.1/15-217 DE [subseq from] lactate racemization operon protein LarA, partial [Spirochaetes bacterium]
#=GS WP_107523397.1/7-206 DE [subseq from] nickel-dependent lactate racemase [Staphylococcus cohnii]_x0001_PTF66879.1 nickel-dependent lactate racemase [Staphylococcus cohnii]
#=GS WP_041897104.1/8-213 DE [subseq from] nickel-dependent lactate racemase [Clostridium beijerinckii]_x0001_AJG99601.1 lactate racemization operon protein LarA [Clostridium beijerinckii]
#=GS WP_136515776.1/12-207 DE [subseq from] nickel-dependent lactate racemase [Geomonas edaphica]
#=GS WP_016525947.1/7-202 DE [subseq from] nickel-dependent lactate racemase [Treponema maltophilum]_x0001_EPF31336.1 hypothetical protein HMPREF9194_01682 [Treponema maltophilum ATCC 51939]
#=GS CDB45098.1/11-206 DE [subseq from] putative uncharacterized protein [Phascolarctobacterium sp. CAG:207]
#=GS RLG67307.1/7-209 DE [subseq from] nickel-dependent lactate racemase [archaeon]
#=GS WP_016476306.1/8-213 DE [subseq from] MULTISPECIES: nickel-dependent lactate racemase [Veillonella]_x0001_EPD78991.1 hypothetical protein HMPREF1477_01344 [Veillonella sp. HPA0037]
#=GS WP_125669617.1/11-206 DE [subseq from] nickel-dependent lactate racemase [Phascolarctobacterium faecium]_x0001_BBG64157.1 hypothetical protein PFJ30894_01797 [Phascolarctobacterium faecium]
#=GS WP_009660733.1/8-213 DE [subseq from] nickel-dependent lactate racemase [Veillonella sp. ACP1]_x0001_EJO50727.1 PF09861 family protein [Veillonella sp. ACP1]
#=GS WP_141345808.1/8-213 DE [subseq from] nickel-dependent lactate racemase [Lactobacillus brevis]_x0001_GEB06598.1 lactate racemization operon protein LarA [Lactobacillus brevis]
#=GS WP_056967309.1/8-212 DE [subseq from] nickel-dependent lactate racemase [Lactobacillus sucicola]_x0001_KRN07127.1 hypothetical protein FD15_GL000698 [Lactobacillus sucicola DSM 21376 = JCM 15457]
#=GS WP_002488564.1/7-207 DE [subseq from] MULTISPECIES: nickel-dependent lactate racemase [Staphylococcus]_x0001_EHR87137.1 PF09861 family protein [Staphylococcus hominis VCU122]_x0001_OFN41241.1 hypothetical protein HMPREF2561_06675 [Staphylococcus sp. HMSC069E10]_x0001_OFS44420.1 hypothetical protein HMPREF2881_02065 [Staphylococcus sp. HMSC057A08]_x0001_SFX05323.1 Nickel-dependent lactate rac…
#=GS WP_071860102.1/7-207 DE [subseq from] MULTISPECIES: nickel-dependent lactate racemase [Staphylococcus]_x0001_OJH01016.1 hypothetical protein BL313_07195 [Staphylococcus hominis]_x0001_TDW09783.1 nickel-dependent lactate racemase [Staphylococcus sp. AtDRG32]
#=GS WP_070671535.1/7-207 DE [subseq from] MULTISPECIES: nickel-dependent lactate racemase [Staphylococcus]_x0001_OFQ11265.1 hypothetical protein HMPREF2953_02050 [Staphylococcus sp. HMSC072E01]_x0001_PTK21871.1 nickel-dependent lactate racemase [Staphylococcus hominis]_x0001_PTK25420.1 nickel-dependent lactate racemase [Staphylococcus hominis]_x0001_PTK37608.1 nickel-dependent lactate racemase […
#=GS WP_034236432.1/8-213 DE [subseq from] nickel-dependent lactate racemase [Actinomyces urogenitalis]_x0001_KGF01552.1 lactate racemization operon protein LarA [Actinomyces urogenitalis S6-C4]_x0001_PKY98726.1 DUF2088 domain-containing protein [Actinomyces urogenitalis]
#=GS WP_006548230.1/8-213 DE [subseq from] nickel-dependent lactate racemase [Actinomyces urogenitalis]_x0001_EEH65900.1 hypothetical protein HMPREF0058_1266 [Actinomyces urogenitalis DSM 15434]
#=GS WP_028976580.1/8-213 DE [subseq from] nickel-dependent lactate racemase [Sporolactobacillus terrae]_x0001_BBN99931.1 lactate racemization operon protein LarA [Sporolactobacillus terrae]
#=GS WP_145421360.1/7-207 DE [subseq from] nickel-dependent lactate racemase [Staphylococcus hominis]
#=GS WP_150357123.1/8-213 DE [subseq from] nickel-dependent lactate racemase [Clostridium sp. HV4-5-A1G]_x0001_KAA8673302.1 nickel-dependent lactate racemase [Clostridium sp. HV4-5-A1G]
#=GS WP_047021729.1/8-213 DE [subseq from] nickel-dependent lactate racemase [Lactobacillus brevis]_x0001_KLE28745.1 lactate racemization operon protein LarA [Lactobacillus brevis]_x0001_KWU39408.1 lactate racemization operon protein LarA [Lactobacillus brevis]
#=GS WP_097547433.1/8-213 DE [subseq from] nickel-dependent lactate racemase [Lactobacillus brevis]
#=GS KPJ68569.1/8-209 DE [subseq from] hypothetical protein AMJ44_06370 [candidate division WOR-1 bacterium DG_54_3]
#=GS WP_021338881.1/7-206 DE [subseq from] MULTISPECIES: nickel-dependent lactate racemase [Staphylococcus]_x0001_ERH35670.1 hypothetical protein SEQU_03945 [Staphylococcus equorum UMC-CNS-924]_x0001_KKI53557.1 Transcriptional regulator [Staphylococcus equorum subsp. equorum]_x0001_ANK38815.1 hypothetical protein AOB58_2013 [Staphylococcus sp. AntiMn-1]_x0001_ANR69183.1 hypothetical protein AWC34…
#=GS WP_128506730.1/12-208 DE [subseq from] nickel-dependent lactate racemase [Methanosarcina sp. MSH10X1]_x0001_RXA17817.1 nickel-dependent lactate racemase [Methanosarcina sp. MSH10X1]
#=GS WP_056935995.1/7-206 DE [subseq from] nickel-dependent lactate racemase [Staphylococcus equorum]_x0001_ALM58163.1 hypothetical protein SE1039_23800 [Staphylococcus equorum]
#=GS WP_012774274.1/12-207 DE [subseq from] nickel-dependent lactate racemase [Geobacter sp. M21]_x0001_ACT16652.1 conserved hypothetical protein [Geobacter sp. M21]
#=GS RCK76145.1/10-206 DE [subseq from] Transcriptional regulator [Anaerolineae bacterium]
#=GS WP_107640486.1/7-207 DE [subseq from] nickel-dependent lactate racemase [Staphylococcus hominis]_x0001_PTK29518.1 nickel-dependent lactate racemase [Staphylococcus hominis]_x0001_RIO58496.1 nickel-dependent lactate racemase [Staphylococcus hominis]
#=GS WP_045575579.1/9-203 DE [subseq from] nickel-dependent lactate racemase [Desulfosporosinus sp. I2]_x0001_KJR46184.1 Transcriptional regulator [Desulfosporosinus sp. I2]
#=GS WP_059076413.1/8-213 DE [subseq from] nickel-dependent lactate racemase [Megasphaera sp. DJF_B143]_x0001_KUH56234.1 lactate racemization operon protein LarA [Megasphaera sp. DJF_B143]
#=GS WP_066667865.1/9-214 DE [subseq from] nickel-dependent lactate racemase [Desulfotomaculum copahuensis]_x0001_OAT82331.1 lactate racemization operon protein LarA [Desulfotomaculum copahuensis]
#=GS WP_075581677.1/8-213 DE [subseq from] nickel-dependent lactate racemase [Caecibacter massiliensis]
#=GS WP_087436575.1/7-207 DE [subseq from] nickel-dependent lactate racemase [Staphylococcus hominis]_x0001_OUL46512.1 hypothetical protein B2G94_04445 [Staphylococcus hominis subsp. hominis]_x0001_AUJ51898.1 hypothetical protein B7P03_04380 [Staphylococcus hominis subsp. hominis]
#=GS WP_118022192.1/8-213 DE [subseq from] nickel-dependent lactate racemase [Megasphaera sp. AM44-1BH]_x0001_RHA13979.1 nickel-dependent lactate racemase [Megasphaera sp. AM44-1BH]
#=GS WP_050341369.1/7-210 DE [subseq from] nickel-dependent lactate racemase [Olsenella sp. oral taxon 807]_x0001_AKT48322.1 lactate racemization operon protein LarA [Olsenella sp. oral taxon 807]
#=GS WP_148622716.1/8-213 DE [subseq from] nickel-dependent lactate racemase [Weissella sp. 8H-2]_x0001_TYC49709.1 nickel-dependent lactate racemase [Weissella sp. 8H-2]
#=GS WP_053360660.1/7-207 DE [subseq from] nickel-dependent lactate racemase [Bacillus sp. FJAT-27251]
#=GS WP_103366678.1/7-207 DE [subseq from] nickel-dependent lactate racemase [Staphylococcus petrasii]_x0001_PNZ80310.1 hypothetical protein CD127_10525 [Staphylococcus petrasii subsp. petrasii]_x0001_SUM60797.1 Domain of uncharacterised function (DUF2088) [Staphylococcus petrasii subsp. petrasii]_x0001_TGA82053.1 nickel-dependent lactate racemase [Staphylococcus petrasii subsp. petrasii]
#=GS WP_048182677.1/12-208 DE [subseq from] nickel-dependent lactate racemase [Methanosarcina sp. MTP4]
#=GS WP_007779695.1/7-207 DE [subseq from] nickel-dependent lactate racemase [Desulfosporosinus youngiae]_x0001_EHQ87986.1 hypothetical protein DesyoDRAFT_0814 [Desulfosporosinus youngiae DSM 17734]
#=GS WP_089200766.1/7-206 DE [subseq from] nickel-dependent lactate racemase [Paenibacillus xerothermodurans]_x0001_PZE20153.1 nickel-dependent lactate racemase [Paenibacillus xerothermodurans]
#=GS AKB24275.1/14-210 DE [subseq from] Transcriptional regulator [Methanosarcina sp. MTP4]
#=GS WP_107637706.1/7-207 DE [subseq from] nickel-dependent lactate racemase [Staphylococcus haemolyticus]_x0001_PTK53890.1 nickel-dependent lactate racemase [Staphylococcus haemolyticus]
#=GS WP_135868434.1/12-207 DE [subseq from] nickel-dependent lactate racemase [Geomonas terrae]_x0001_TGU74095.1 nickel-dependent lactate racemase [Geomonas terrae]
#=GS WP_072580588.1/7-207 DE [subseq from] nickel-dependent lactate racemase [Bacillus weihaiensis]_x0001_APH05795.1 hypothetical protein A9C19_14225 [Bacillus weihaiensis]
#=GS SCY69926.1/8-207 DE [subseq from] Nickel-dependent lactate racemase [Alkaliphilus peptidifermentans DSM 18978]
#=GS WP_021169084.1/8-212 DE [subseq from] MULTISPECIES: nickel-dependent lactate racemase [Sporomusa]_x0001_EQB26270.1 hypothetical protein SOV_3c01440 [Sporomusa ovata DSM 2662]_x0001_CQR70347.1 Novel D-mannonate dehydrogenase [Sporomusa sp. An4]
#=GS WP_117521737.1/7-212 DE [subseq from] nickel-dependent lactate racemase [Anaerococcus nagyae]_x0001_RGB75794.1 nickel-dependent lactate racemase [Anaerococcus nagyae]
#=GS WP_091543278.1/11-210 DE [subseq from] nickel-dependent lactate racemase [Alkaliphilus peptidifermentans]
#=GS WP_148567521.1/8-213 DE [subseq from] nickel-dependent lactate racemase [Acetobacterium paludosum]
#=GS WP_061975125.1/7-207 DE [subseq from] nickel-dependent lactate racemase [Fictibacillus enclensis]_x0001_KSU80267.1 hypothetical protein AS030_20225 [Fictibacillus enclensis]_x0001_SCC37362.1 Nickel-dependent lactate racemase [Fictibacillus enclensis]
#=GS WP_107614104.1/7-207 DE [subseq from] nickel-dependent lactate racemase [Staphylococcus haemolyticus]_x0001_PTK41104.1 nickel-dependent lactate racemase [Staphylococcus haemolyticus]_x0001_PTK49254.1 nickel-dependent lactate racemase [Staphylococcus haemolyticus]_x0001_PTK64367.1 nickel-dependent lactate racemase [Staphylococcus haemolyticus]_x0001_PTK70772.1 nickel-dependent lactate racemas…
#=GS WP_060668185.1/7-206 DE [subseq from] MULTISPECIES: nickel-dependent lactate racemase [Bacillaceae]_x0001_KPH76204.1 hypothetical protein AFL42_06945 [Oceanobacillus caeni]
#=GS WP_092361046.1/8-213 DE [subseq from] nickel-dependent lactate racemase [[Clostridium] lavalense]_x0001_SET21187.1 Nickel-dependent lactate racemase [[Clostridium] lavalense]_x0001_PST31485.1 nickel-dependent lactate racemase [[Clostridium] lavalense]
#=GS WP_077306799.1/8-213 DE [subseq from] nickel-dependent lactate racemase [Clostridium beijerinckii]_x0001_AQS05238.1 hypothetical protein CLBIJ_26690 [Clostridium beijerinckii]_x0001_OOM26523.1 hypothetical protein CLBEJ_42290 [Clostridium beijerinckii]_x0001_OOM37781.1 hypothetical protein CLOBJ_28180 [Clostridium beijerinckii]
#=GS WP_122626733.1/7-205 DE [subseq from] nickel-dependent lactate racemase [Lucifera butyrica]_x0001_VBB05761.1 Hypothetical protein LUCI_0972 [Lucifera butyrica]
#=GS WP_023974655.1/8-213 DE [subseq from] MULTISPECIES: nickel-dependent lactate racemase [Clostridium]_x0001_OOM23943.1 hypothetical protein CLBEI_23790 [Clostridium beijerinckii]_x0001_OVE68506.1 lactate racemization operon protein LarA [Clostridium diolis]_x0001_AVK46636.1 lactate racemization operon protein LarA [Clostridium sp. MF28]_x0001_PSM59559.1 nickel-dependent lactate racemase [Clost…
#=GS WP_130920075.1/11-206 DE [subseq from] nickel-dependent lactate racemase [Phascolarctobacterium succinatutens]
#=GS GAY75653.1/8-213 DE [subseq from] novel D-mannonate dehydrogenase [Sporolactobacillus inulinus]
#=GS RLG94028.1/8-211 DE [subseq from] nickel-dependent lactate racemase [Candidatus Bathyarchaeota archaeon]
#=GS WP_105083747.1/8-213 DE [subseq from] nickel-dependent lactate racemase [Veillonella sp. T34266-5]_x0001_PQL23888.1 lactate racemization operon protein LarA [Veillonella sp. T34266-5]
#=GS TXT61472.1/5-212 DE [subseq from] hypothetical protein BAJALOKI2v1_30093 [Candidatus Lokiarchaeota archaeon]
#=GS WP_008979172.1/7-209 DE [subseq from] nickel-dependent lactate racemase [Erysipelotrichaceae bacterium 5_2_54FAA]_x0001_EFE46204.1 hypothetical protein HMPREF0863_01981 [Erysipelotrichaceae bacterium 5_2_54FAA]
#=GS WP_142837064.1/7-207 DE [subseq from] nickel-dependent lactate racemase [Staphylococcus haemolyticus]_x0001_TRL77596.1 nickel-dependent lactate racemase [Staphylococcus haemolyticus]
#=GS WP_107613471.1/7-207 DE [subseq from] nickel-dependent lactate racemase [Staphylococcus haemolyticus]_x0001_PTK61978.1 nickel-dependent lactate racemase [Staphylococcus haemolyticus]_x0001_PTK86563.1 nickel-dependent lactate racemase [Staphylococcus haemolyticus]_x0001_RIO65256.1 nickel-dependent lactate racemase [Staphylococcus haemolyticus]
#=GS WP_053018579.1/7-207 DE [subseq from] nickel-dependent lactate racemase [Staphylococcus haemolyticus]_x0001_SIJ86733.1 Domain of uncharacterised function (DUF2088) [Mycobacteroides abscessus subsp. abscessus]
#=GS WP_145663582.1/7-206 DE [subseq from] nickel-dependent lactate racemase [Paenibacillus sp. 597]_x0001_TWF40998.1 nickel-dependent lactate racemase [Paenibacillus sp. 597]
#=GS WP_061853845.1/7-206 DE [subseq from] nickel-dependent lactate racemase [Staphylococcus kloosii]_x0001_KYH13614.1 hypothetical protein A0131_02160 [Staphylococcus kloosii]
#=GS WP_042419026.1/7-207 DE [subseq from] nickel-dependent lactate racemase [Geomicrobium sp. JCM 19038]_x0001_GAK09107.1 transcriptional regulator [Geomicrobium sp. JCM 19038]
#=GS WP_101645412.1/7-207 DE [subseq from] nickel-dependent lactate racemase [Bacillus deserti]_x0001_PLT27886.1 hypothetical protein CUU66_21370 [Bacillus deserti]
#=GS WP_103329079.1/7-207 DE [subseq from] nickel-dependent lactate racemase [Staphylococcus petrasii]_x0001_PNZ68913.1 hypothetical protein CD128_05730 [Staphylococcus petrasii subsp. croceilyticus]_x0001_TGA72750.1 nickel-dependent lactate racemase [Staphylococcus petrasii subsp. croceilyticus]
#=GS WP_149581355.1/7-206 DE [subseq from] nickel-dependent lactate racemase [Sporosarcina sp. ANT_H38]_x0001_KAA0955855.1 nickel-dependent lactate racemase [Sporosarcina sp. ANT_H38]
#=GS WP_077842943.1/8-213 DE [subseq from] nickel-dependent lactate racemase [Clostridium beijerinckii]_x0001_OOM62061.1 hypothetical protein CLOBI_23250 [Clostridium beijerinckii]_x0001_OOM67640.1 hypothetical protein CLBEIC_40220 [Clostridium beijerinckii]_x0001_CUU48041.1 Lactate racemization operon protein LarA [Clostridium beijerinckii]
#=GS WP_078115565.1/8-213 DE [subseq from] MULTISPECIES: nickel-dependent lactate racemase [Clostridium]_x0001_OOP73472.1 lactate racemization operon protein LarA [Clostridium beijerinckii]_x0001_POO89873.1 DUF2088 domain-containing protein [Clostridium sp. 2-1]
#=GS WP_040030313.1/7-206 DE [subseq from] nickel-dependent lactate racemase [Staphylococcus cohnii]
#=GS WP_123135822.1/8-203 DE [subseq from] nickel-dependent lactate racemase [Methanohalophilus sp. RSK]_x0001_RNI14912.1 nickel-dependent lactate racemase [Methanohalophilus sp. RSK]
#=GS WP_139588591.1/8-213 DE [subseq from] nickel-dependent lactate racemase [Lactobacillus brevis]_x0001_QCZ47743.1 hypothetical protein UCCLB95_0478 [Lactobacillus brevis]
#=GS WP_113078113.1/11-206 DE [subseq from] nickel-dependent lactate racemase [Phascolarctobacterium faecium]_x0001_RAS52369.1 nickel-dependent lactate racemase [Phascolarctobacterium faecium DSM 14760]
#=GS WP_048826746.1/7-207 DE [subseq from] nickel-dependent lactate racemase [Bacillus sp. B-jedd]_x0001_CEG28670.1 hypothetical protein BN1002_03593 [Bacillus sp. B-jedd]
#=GS WP_051965973.1/7-212 DE [subseq from] nickel-dependent lactate racemase [Thermoanaerosceptrum fracticalcis]
#=GS WP_008689449.1/7-207 DE [subseq from] nickel-dependent lactate racemase [Eubacterium sp. 3_1_31]_x0001_EHO83254.1 hypothetical protein HMPREF0984_01640 [Eubacterium sp. 3_1_31]_x0001_RJV80263.1 nickel-dependent lactate racemase [Eubacterium sp. AM47-9]_x0001_RJW06731.1 nickel-dependent lactate racemase [Eubacterium sp. AM28-8LB]_x0001_RJW19824.1 nickel-dependent lactate racemase [Eubacterium…
#=GS WP_107541766.1/7-206 DE [subseq from] nickel-dependent lactate racemase [Staphylococcus xylosus]_x0001_PTH97999.1 nickel-dependent lactate racemase [Staphylococcus xylosus]
#=GS WP_048168396.1/12-202 DE [subseq from] MULTISPECIES: nickel-dependent lactate racemase [Methanosarcina]_x0001_ALK06684.1 transcriptional regulator [Methanosarcina sp. 795]_x0001_SFT43622.1 Nickel-dependent lactate racemase [Methanosarcina sp. DSM 11855]
#=GS PKP56608.1/5-207 DE [subseq from] transcriptional regulator [Candidatus Atribacteria bacterium HGW-Atribacteria-1]
#=GS AKB12733.1/14-204 DE [subseq from] Transcriptional regulator [Methanosarcina thermophila TM-1]_x0001_AKB16649.1 Transcriptional regulator [Methanosarcina thermophila CHTI-55]_x0001_BAW30470.1 transcriptional regulator [Methanosarcina thermophila]
#=GS RNC72281.1/5-202 DE [subseq from] nickel-dependent lactate racemase [Desulfuromonadales bacterium]
#=GS WP_129479643.1/7-207 DE [subseq from] nickel-dependent lactate racemase [Fictibacillus sp. S7]_x0001_RXZ01736.1 nickel-dependent lactate racemase [Fictibacillus sp. S7]
#=GS WP_138306556.1/7-202 DE [subseq from] nickel-dependent lactate racemase [Clostridium sp. 1001271st1 H5]
#=GS WP_002448900.1/7-207 DE [subseq from] nickel-dependent lactate racemase [Staphylococcus hominis]_x0001_EEK12282.1 hypothetical protein STAHO0001_1893 [Staphylococcus hominis SK119]
#=GS WP_004835376.1/7-212 DE [subseq from] MULTISPECIES: nickel-dependent lactate racemase [Anaerococcus]_x0001_EGC81592.1 hypothetical protein HMPREF9290_0710 [Anaerococcus prevotii ACS-065-V-Col13]
#=GS RKX92218.1/15-217 DE [subseq from] nickel-dependent lactate racemase, partial [Spirochaetes bacterium]
#=GS WP_074733090.1/7-206 DE [subseq from] nickel-dependent lactate racemase [Halobacillus karajensis]_x0001_SEH43299.1 Nickel-dependent lactate racemase [Halobacillus karajensis]
#=GS WP_126567491.1/7-207 DE [subseq from] nickel-dependent lactate racemase [Staphylococcus saccharolyticus]_x0001_RTX74792.1 nickel-dependent lactate racemase [Staphylococcus saccharolyticus]_x0001_QDW85327.1 nickel-dependent lactate racemase [Staphylococcus pasteuri]
#=GS WP_046466402.1/7-207 DE [subseq from] MULTISPECIES: nickel-dependent lactate racemase [Staphylococcus]_x0001_KKI56651.1 Transcriptional regulator [Staphylococcus pasteuri]_x0001_ODB68569.1 hypothetical protein A9N02_04850 [Staphylococcus sp. AOAB]_x0001_OFV09487.1 hypothetical protein HMPREF3125_06580 [Staphylococcus sp. HMSC13A10]_x0001_SFZ77496.1 Nickel-dependent lactate racemase [Staphylo…
#=GS WP_124760814.1/7-207 DE [subseq from] nickel-dependent lactate racemase [Staphylococcus warneri]_x0001_RQX27268.1 nickel-dependent lactate racemase [Staphylococcus warneri]
#=GS WP_095311017.1/7-206 DE [subseq from] nickel-dependent lactate racemase [Paenibacillus sp. 7884-2]_x0001_PAE28823.1 hypothetical protein CHI07_12435 [Paenibacillus sp. 7884-2]
#=GS WP_066538110.1/8-211 DE [subseq from] nickel-dependent lactate racemase [Clostridiales bacterium KA00134]_x0001_KXO14801.1 hypothetical protein HMPREF3189_01524 [Clostridiales bacterium KA00134]
#=GS WP_126403296.1/7-207 DE [subseq from] nickel-dependent lactate racemase [Staphylococcus warneri]_x0001_VED33296.1 Domain of uncharacterised function (DUF2088) [Staphylococcus warneri]
#=GS WP_100489363.1/8-213 DE [subseq from] nickel-dependent lactate racemase [Sporolactobacillus pectinivorans]
#=GS WP_119477487.1/7-207 DE [subseq from] nickel-dependent lactate racemase [Staphylococcus pasteuri]_x0001_RIO40074.1 nickel-dependent lactate racemase [Staphylococcus pasteuri]
#=GS WP_017636364.1/7-207 DE [subseq from] MULTISPECIES: nickel-dependent lactate racemase [Staphylococcus]_x0001_PTU81789.1 nickel-dependent lactate racemase [Staphylococcus pasteuri]_x0001_PTU84851.1 nickel-dependent lactate racemase [Staphylococcus pasteuri]_x0001_PTU85965.1 nickel-dependent lactate racemase [Staphylococcus pasteuri]_x0001_RFD72093.1 hypothetical protein A7974_10415 [Staphyloc…
#=GS WP_085031136.1/7-206 DE [subseq from] nickel-dependent lactate racemase [Halobacillus mangrovi]_x0001_ARI78677.1 hypothetical protein HM131_18335 [Halobacillus mangrovi]
#=GS WP_126564974.1/7-207 DE [subseq from] nickel-dependent lactate racemase [Staphylococcus petrasii]_x0001_RTX90488.1 nickel-dependent lactate racemase [Staphylococcus carnosus subsp. carnosus]_x0001_TGN28062.1 nickel-dependent lactate racemase [Staphylococcus petrasii subsp. pragensis]
#=GS KJS50543.1/7-204 DE [subseq from] transcriptional regulator [Peptococcaceae bacterium BRH_c23]_x0001_KJS82810.1 transcriptional regulator [Desulfosporosinus sp. BICA1-9]
#=GS WP_006194069.1/7-212 DE [subseq from] nickel-dependent lactate racemase [Selenomonas sputigena]_x0001_EEX75967.1 hypothetical protein SELSPUOL_02695 [Selenomonas sputigena ATCC 35185]_x0001_AEC00919.1 Protein of unknown function DUF2088 [Selenomonas sputigena ATCC 35185]
#=GS PWM63292.1/8-211 DE [subseq from] nickel-dependent lactate racemase [Subdoligranulum variabile]
#=GS WP_065417236.1/8-213 DE [subseq from] nickel-dependent lactate racemase [Clostridium beijerinckii]_x0001_OCA99039.1 lactate racemization operon protein LarA [Clostridium beijerinckii]
#=GS OIP66992.1/5-207 DE [subseq from] transcriptional regulator [Candidatus Atribacteria bacterium CG2_30_33_13]_x0001_PIU25282.1 transcriptional regulator [Candidatus Atribacteria bacterium CG08_land_8_20_14_0_20_33_29]_x0001_PIW12538.1 transcriptional regulator [Candidatus Atribacteria bacterium CG17_big_fil_post_rev_8_21_14_2_50_34_11]_x0001_PIX34198.1 transcriptional regulator [Candidatus At…
#=GS WP_059069779.1/8-213 DE [subseq from] nickel-dependent lactate racemase [Mediterraneibacter massiliensis]
#=GS SCI30022.1/9-214 DE [subseq from] Domain of uncharacterised function (DUF2088) [uncultured Clostridium sp.]
#=GS WP_070813009.1/7-207 DE [subseq from] nickel-dependent lactate racemase [Staphylococcus sp. HMSC034C12]_x0001_OHO31180.1 hypothetical protein HMPREF2629_00125 [Staphylococcus sp. HMSC034C12]
#=GS WP_070873259.1/7-207 DE [subseq from] nickel-dependent lactate racemase [Staphylococcus sp. HMSC62A08]_x0001_OHS36042.1 hypothetical protein HMPREF3264_10410 [Staphylococcus sp. HMSC62A08]
#=GS WP_103213077.1/7-207 DE [subseq from] nickel-dependent lactate racemase [Staphylococcus caprae]_x0001_POA03873.1 hypothetical protein CD155_08570 [Staphylococcus caprae]_x0001_SUL96374.1 Domain of uncharacterised function (DUF2088) [Staphylococcus caprae]
#=GS WP_002441231.1/7-207 DE [subseq from] nickel-dependent lactate racemase [Staphylococcus caprae]_x0001_EES41052.1 hypothetical protein HMPREF0793_1274 [Staphylococcus caprae M23864:W1]_x0001_PAK64843.1 hypothetical protein B9K00_02505 [Staphylococcus caprae]_x0001_BBD90841.1 hypothetical protein JMUB145_2276 [Staphylococcus caprae]_x0001_BBD93331.1 hypothetical protein JMUB590_2277 [Staphyloc…
#=GS WP_150824737.1/8-203 DE [subseq from] nickel-dependent lactate racemase [Megasphaera sp. DJF_B143]
#=GS WP_113855444.1/8-203 DE [subseq from] nickel-dependent lactate racemase [Megasphaera hexanoica]_x0001_AXB81602.1 hypothetical protein ACT01_04765 [Megasphaera hexanoica]
#=GS WP_118889808.1/7-206 DE [subseq from] nickel-dependent lactate racemase [Oceanobacillus profundus]_x0001_RHW30809.1 nickel-dependent lactate racemase [Oceanobacillus profundus]
#=GS WP_115772497.1/7-206 DE [subseq from] nickel-dependent lactate racemase [Oceanobacillus arenosus]_x0001_RDW20009.1 hypothetical protein CWR48_06790 [Oceanobacillus arenosus]
#=GS WP_018702020.1/7-211 DE [subseq from] MULTISPECIES: nickel-dependent lactate racemase [Sporomusaceae]
#=GS WP_063488897.1/7-206 DE [subseq from] nickel-dependent lactate racemase [Staphylococcus saprophyticus]_x0001_OEK37029.1 hypothetical protein ASS90_07170 [Staphylococcus saprophyticus]_x0001_OEK93712.1 hypothetical protein AST08_10545 [Staphylococcus saprophyticus]
#=GS WP_119519939.1/7-207 DE [subseq from] nickel-dependent lactate racemase [Staphylococcus caprae]_x0001_RIM35716.1 nickel-dependent lactate racemase [Staphylococcus caprae]
#=GS WP_086306264.1/8-213 DE [subseq from] MULTISPECIES: nickel-dependent lactate racemase [unclassified Enterococcus]_x0001_OTO65466.1 hypothetical protein A5865_003530 [Enterococcus sp. 12E11_DIV0728]_x0001_OUZ13332.1 hypothetical protein A5868_003535 [Enterococcus sp. 12F9_DIV0723]
#=GS WP_077854332.1/8-213 DE [subseq from] nickel-dependent lactate racemase [Clostridium beijerinckii]_x0001_OOM32719.1 hypothetical protein CLOBE_08900 [Clostridium beijerinckii]
#=GS WP_113856468.1/8-213 DE [subseq from] nickel-dependent lactate racemase [Megasphaera hexanoica]_x0001_AXB83203.1 lactate racemization operon protein LarA [Megasphaera hexanoica]
#=GS WP_059109493.1/9-203 DE [subseq from] nickel-dependent lactate racemase [Catabacter hongkongensis]_x0001_KUJ25991.1 transcriptional regulator [Catabacter hongkongensis]
#=GS WP_008513688.1/9-206 DE [subseq from] nickel-dependent lactate racemase [Dethiobacter alkaliphilus]_x0001_EEG78737.1 conserved hypothetical protein [Dethiobacter alkaliphilus AHT 1]
#=GS WP_070664220.1/7-207 DE [subseq from] nickel-dependent lactate racemase [Staphylococcus sp. HMSC066C03]_x0001_OFR02216.1 hypothetical protein HMPREF2910_01640 [Staphylococcus sp. HMSC066C03]
#=GS WP_016898719.1/7-207 DE [subseq from] nickel-dependent lactate racemase [Staphylococcus capitis]_x0001_PNZ79403.1 DUF2088 domain-containing protein [Staphylococcus capitis subsp. capitis]_x0001_VTR19276.1 Domain of uncharacterised function (DUF2088) [Staphylococcus capitis]
#=GS WP_064262875.1/7-207 DE [subseq from] nickel-dependent lactate racemase [Staphylococcus capitis]_x0001_OAN23272.1 hypothetical protein A4V14_10005 [Staphylococcus capitis]
#=GS WP_037548208.1/7-207 DE [subseq from] nickel-dependent lactate racemase [Staphylococcus sp. TE8]_x0001_KDE95527.1 hypothetical protein CM54_00450 [Staphylococcus sp. TE8]
#=GS WP_023350734.1/7-207 DE [subseq from] nickel-dependent lactate racemase [Staphylococcus capitis]_x0001_CDI72490.1 conserved hypothetical protein [Staphylococcus capitis CR01]_x0001_CRN11015.1 conserved hypothetical protein [Staphylococcus capitis]_x0001_CQD26386.1 conserved hypothetical protein [Staphylococcus capitis]_x0001_CQD26387.1 conserved hypothetical protein [Staphylococcus capitis]_…
#=GS WP_012058707.1/8-213 DE [subseq from] nickel-dependent lactate racemase [Clostridium beijerinckii]_x0001_ABR34651.1 conserved hypothetical protein [Clostridium beijerinckii NCIMB 8052]_x0001_AIU00818.1 hypothetical protein Cbs_2495 [Clostridium beijerinckii ATCC 35702]_x0001_OOM42954.1 hypothetical protein CLOSB_35970 [Clostridium beijerinckii]_x0001_OOM47718.1 hypothetical protein CBEIJ_267…
#=GS WP_128167074.1/8-213 DE [subseq from] nickel-dependent lactate racemase [Sporolactobacillus terrae]_x0001_QAA23477.1 lactate racemization operon protein LarA [Sporolactobacillus terrae]_x0001_QAA26447.1 lactate racemization operon protein LarA [Sporolactobacillus terrae]
#=GS WP_148127096.1/8-213 DE [subseq from] nickel-dependent lactate racemase [Lactobacillus nagelii]_x0001_AUJ32849.1 lactate racemization operon protein LarA [Lactobacillus nagelii]
#=GS WP_090820779.1/7-206 DE [subseq from] nickel-dependent lactate racemase [Paenibacillus sp. yr247]_x0001_SDN69360.1 Nickel-dependent lactate racemase [Paenibacillus sp. yr247]
#=GS WP_075891988.1/8-213 DE [subseq from] nickel-dependent lactate racemase [Actinomyces provencensis]
#=GS WP_128525811.1/7-206 DE [subseq from] nickel-dependent lactate racemase [Halobacillus litoralis]_x0001_QAS53538.1 hypothetical protein HLI_15685 [Halobacillus litoralis]
#=GS WP_142401351.1/7-206 DE [subseq from] DUF2088 domain-containing protein, partial [Staphylococcus succinus]_x0001_PTI62089.1 hypothetical protein BU057_14240, partial [Staphylococcus succinus]
#=GS WP_046442346.1/9-203 DE [subseq from] nickel-dependent lactate racemase [Catabacter hongkongensis]_x0001_KKI52133.1 Transcriptional regulator [Catabacter hongkongensis]_x0001_TCW24902.1 nickel-dependent lactate racemase [Catabacter hongkongensis]
#=GS WP_005659940.1/9-206 DE [subseq from] nickel-dependent lactate racemase [Dethiosulfovibrio peptidovorans]_x0001_EFC90890.1 conserved hypothetical protein [Dethiosulfovibrio peptidovorans DSM 11002]
#=GS WP_090235949.1/7-207 DE [subseq from] nickel-dependent lactate racemase [Fictibacillus solisalsi]_x0001_SDN04637.1 Nickel-dependent lactate racemase [Fictibacillus solisalsi]
#=GS WP_033627119.1/8-213 DE [subseq from] nickel-dependent lactate racemase [Enterococcus faecalis]_x0001_APE72765.1 lactate racemization operon protein LarA [Enterococcus faecalis]_x0001_OYN35322.1 lactate racemization operon protein LarA [Enterococcus faecalis]_x0001_QFY92730.1 nickel-dependent lactate racemase [Enterococcus faecalis]
#=GS WP_123054850.1/8-213 DE [subseq from] nickel-dependent lactate racemase [Clostridium sp. JN-1]
#=GS EJU88287.1/11-216 DE [subseq from] hypothetical protein HMPREF1327_01986 [Enterococcus faecalis 599]
#=GS WP_038125074.1/8-213 DE [subseq from] MULTISPECIES: nickel-dependent lactate racemase [Veillonella]_x0001_EUB21158.1 PF09861 family protein [Veillonella sp. ICM51a]_x0001_KXA61167.1 hypothetical protein HMPREF3233_01983 [Veillonella atypica]
#=GS WP_016359926.1/7-209 DE [subseq from] nickel-dependent lactate racemase [Lachnospiraceae bacterium 3_1_57FAA_CT1]_x0001_EGN35683.2 hypothetical protein HMPREF0994_04373 [Lachnospiraceae bacterium 3_1_57FAA_CT1]
#=GS WP_047829292.1/9-206 DE [subseq from] nickel-dependent lactate racemase [Peptococcaceae bacterium CEB3]_x0001_KLU61318.1 hypothetical protein CEB3_c22580 [Peptococcaceae bacterium CEB3]
#=GS WP_070051195.1/7-206 DE [subseq from] nickel-dependent lactate racemase [Staphylococcus xylosus]_x0001_SCT92895.1 Domain of uncharacterised function (DUF2088) [Staphylococcus xylosus]
#=GS WP_057876709.1/8-212 DE [subseq from] nickel-dependent lactate racemase [Lactobacillus aquaticus]_x0001_KRM95305.1 hypothetical protein FC19_GL002070 [Lactobacillus aquaticus DSM 21051]
#=GS WP_012993143.1/8-211 DE [subseq from] nickel-dependent lactate racemase [Mageeibacillus indolicus]_x0001_ADC90894.1 hypothetical protein HMPREF0868_1179 [Mageeibacillus indolicus UPII9-5]_x0001_KFA57350.1 lactate racemization operon protein LarA [Mageeibacillus indolicus 0009-5]_x0001_PNH19939.1 lactate racemization operon protein LarA [Mageeibacillus indolicus]
#=GS WP_145462142.1/7-207 DE [subseq from] nickel-dependent lactate racemase [Staphylococcus hominis]
#=GS GAK00135.1/7-207 DE [subseq from] transcriptional regulator [Geomicrobium sp. JCM 19055]
#=GS WP_087678492.1/7-203 DE [subseq from] nickel-dependent lactate racemase [Garciella nitratireducens]_x0001_SJZ56185.1 Nickel-dependent lactate racemase [Garciella nitratireducens DSM 15102]_x0001_RBP46878.1 nickel-dependent lactate racemase [Garciella nitratireducens]
#=GS WP_139693673.1/8-213 DE [subseq from] nickel-dependent lactate racemase [Sporolactobacillus terrae]
#=GS WP_095643964.1/12-208 DE [subseq from] nickel-dependent lactate racemase [Methanosarcina spelaei]_x0001_PAV13244.1 transcriptional regulator [Methanosarcina spelaei]
#=GS WP_002433314.1/7-207 DE [subseq from] nickel-dependent lactate racemase [Staphylococcus capitis]_x0001_EEE49880.1 hypothetical protein STACA0001_0426 [Staphylococcus capitis SK14]_x0001_EGS39744.1 hypothetical protein SEVCU116_0895 [Staphylococcus capitis VCU116]
#=GS WP_103170179.1/7-206 DE [subseq from] nickel-dependent lactate racemase [Staphylococcus equorum]_x0001_PNZ08110.1 hypothetical protein CD144_05095 [Staphylococcus equorum subsp. linens]
#=GS WP_005377995.1/8-213 DE [subseq from] nickel-dependent lactate racemase [Veillonella atypica]_x0001_EFL55618.1 hypothetical protein HMPREF9321_1752 [Veillonella atypica ACS-049-V-Sch6]
#=GS WP_069794586.1/7-206 DE [subseq from] nickel-dependent lactate racemase [Staphylococcus xylosus]_x0001_OEK84188.1 hypothetical protein AST17_11680 [Staphylococcus xylosus]_x0001_PTI55195.1 nickel-dependent lactate racemase [Staphylococcus xylosus]_x0001_PTI56464.1 nickel-dependent lactate racemase [Staphylococcus xylosus]_x0001_RIM65472.1 nickel-dependent lactate racemase [Staphylococcus xyl…
#=GS WP_147630114.1/7-206 DE [subseq from] nickel-dependent lactate racemase [Staphylococcus xylosus]
#=GS WP_010025777.1/8-213 DE [subseq from] nickel-dependent lactate racemase [Sporolactobacillus inulinus]_x0001_KLI03513.1 lactate racemization operon protein LarA [Sporolactobacillus inulinus CASD]_x0001_GEB77879.1 lactate racemization operon protein LarA [Sporolactobacillus inulinus]
#=GS WP_063486683.1/8-207 DE [subseq from] nickel-dependent lactate racemase [Lactobacillus plantarum]_x0001_KZU23117.1 Transcriptional regulator [Lactobacillus plantarum]_x0001_KZU23720.1 Transcriptional regulator [Lactobacillus plantarum]
#=GS WP_028389839.1/7-206 DE [subseq from] nickel-dependent lactate racemase [Bacillus cihuensis]
#=GS WP_002452537.1/7-207 DE [subseq from] MULTISPECIES: nickel-dependent lactate racemase [Staphylococcus]_x0001_EFS18266.1 conserved hypothetical protein [Staphylococcus capitis C87]
#=GS WP_145089224.1/10-208 DE [subseq from] nickel-dependent lactate racemase [Sporomusa sp. KB1]_x0001_TWH51968.1 nickel-dependent lactate racemase [Sporomusa sp. KB1]
#=GS WP_009646148.1/7-212 DE [subseq from] nickel-dependent lactate racemase [Selenomonas sp. CM52]_x0001_EJU27959.1 PF09861 family protein [Selenomonas sp. CM52]
#=GS WP_133515470.1/8-213 DE [subseq from] nickel-dependent lactate racemase [Halanaerobium saccharolyticum]_x0001_TDO85249.1 nickel-dependent lactate racemase [Halanaerobium saccharolyticum]
#=GS OEU71760.1/8-201 DE [subseq from] hypothetical protein BA864_02245, partial [Desulfuromonadales bacterium C00003093]
#=GS WP_049679826.1/7-206 DE [subseq from] nickel-dependent lactate racemase [Bacillus loiseleuriae]_x0001_KMY48501.1 hypothetical protein AC625_02380 [Bacillus loiseleuriae]
#=GS WP_038667410.1/8-208 DE [subseq from] nickel-dependent lactate racemase [Pelosinus sp. UFO1]_x0001_AIF50010.1 Protein of unknown function DUF2088 [Pelosinus sp. UFO1]
#=GS WP_101117930.1/7-206 DE [subseq from] nickel-dependent lactate racemase [Staphylococcus succinus]_x0001_PKI21415.1 hypothetical protein CW746_08565 [Staphylococcus succinus]_x0001_PTI47846.1 nickel-dependent lactate racemase [Staphylococcus succinus]_x0001_PTJ85616.1 nickel-dependent lactate racemase [Staphylococcus succinus]
#=GS RLI86010.1/7-210 DE [subseq from] nickel-dependent lactate racemase [Candidatus Altiarchaeales archaeon]
#=GS WP_093061949.1/7-206 DE [subseq from] nickel-dependent lactate racemase [Psychrobacillus sp. OK028]_x0001_SDN62093.1 Nickel-dependent lactate racemase [Psychrobacillus sp. OK028]
#=GS WP_091648949.1/8-213 DE [subseq from] nickel-dependent lactate racemase [Megasphaera paucivorans]_x0001_SDM53479.1 Nickel-dependent lactate racemase [Megasphaera paucivorans]
#=GS WP_059076739.1/8-203 DE [subseq from] nickel-dependent lactate racemase [Megasphaera sp. DJF_B143]_x0001_KUH56155.1 hypothetical protein AT798_04270 [Megasphaera sp. DJF_B143]
#=GS WP_075581999.1/8-203 DE [subseq from] nickel-dependent lactate racemase [Caecibacter massiliensis]
#=GS WP_105092880.1/8-213 DE [subseq from] nickel-dependent lactate racemase [Veillonella tobetsuensis]_x0001_PQL25481.1 lactate racemization operon protein LarA [Veillonella tobetsuensis]
#=GS WP_020310781.1/9-204 DE [subseq from] MULTISPECIES: nickel-dependent lactate racemase [unclassified Megasphaera]_x0001_EPP16556.1 hypothetical protein G153_06054 [Megasphaera sp. BL7]_x0001_EPP17921.1 hypothetical protein NM10_06677 [Megasphaera sp. NM10]
#=GS WP_107504455.1/7-206 DE [subseq from] nickel-dependent lactate racemase [Staphylococcus cohnii]_x0001_PTE81417.1 nickel-dependent lactate racemase [Staphylococcus cohnii]_x0001_PTF35833.1 nickel-dependent lactate racemase [Staphylococcus cohnii]
#=GS WP_045850717.1/7-207 DE [subseq from] nickel-dependent lactate racemase [Domibacillus enclensis]_x0001_SIQ32982.1 Nickel-dependent lactate racemase [Domibacillus enclensis]_x0001_OXS79153.1 hypothetical protein B1B05_05095 [Domibacillus enclensis]
#=GS OGU15892.1/5-200 DE [subseq from] hypothetical protein A2076_14875 [Geobacteraceae bacterium GWC2_53_11]
#=GS WP_042740485.1/7-207 DE [subseq from] MULTISPECIES: nickel-dependent lactate racemase [Staphylococcus]_x0001_KIR10203.1 hypothetical protein SH09_15460 [Staphylococcus gallinarum]_x0001_PTK95648.1 nickel-dependent lactate racemase [Staphylococcus gallinarum]_x0001_PTK96971.1 nickel-dependent lactate racemase [Staphylococcus gallinarum]_x0001_RIO91304.1 nickel-dependent lactate racemase [Stap…
#=GS WP_069796068.1/7-206 DE [subseq from] nickel-dependent lactate racemase [Staphylococcus xylosus]_x0001_OEK83862.1 hypothetical protein AST14_08760 [Staphylococcus xylosus]_x0001_PTH92596.1 nickel-dependent lactate racemase [Staphylococcus xylosus]_x0001_PTI29113.1 nickel-dependent lactate racemase [Staphylococcus xylosus]_x0001_PTI78037.1 nickel-dependent lactate racemase [Staphylococcus xyl…
#=GS WP_042361860.1/7-206 DE [subseq from] nickel-dependent lactate racemase [Staphylococcus xylosus]_x0001_AID41635.1 Transcriptional regulator [Staphylococcus xylosus]_x0001_PTI64769.1 nickel-dependent lactate racemase [Staphylococcus xylosus]_x0001_RIM83990.1 nickel-dependent lactate racemase [Staphylococcus xylosus]_x0001_TLP89709.1 nickel-dependent lactate racemase [Staphylococcus xylosus]
#=GS WP_107512140.1/7-207 DE [subseq from] nickel-dependent lactate racemase [Staphylococcus gallinarum]_x0001_PTE37036.1 nickel-dependent lactate racemase [Staphylococcus gallinarum]_x0001_PTK91855.1 nickel-dependent lactate racemase [Staphylococcus gallinarum]_x0001_RIL22867.1 nickel-dependent lactate racemase [Staphylococcus gallinarum]_x0001_RIL24178.1 nickel-dependent lactate racemase [Staph…
#=GS WP_107641810.1/7-207 DE [subseq from] nickel-dependent lactate racemase [Staphylococcus gallinarum]_x0001_PTL17805.1 nickel-dependent lactate racemase [Staphylococcus gallinarum]_x0001_RIO79398.1 nickel-dependent lactate racemase [Staphylococcus gallinarum]
#=GS WP_070832831.1/7-207 DE [subseq from] nickel-dependent lactate racemase [Staphylococcus sp. HMSC036D05]_x0001_OHO68331.1 hypothetical protein HMPREF2580_10700 [Staphylococcus sp. HMSC036D05]
#=GS WP_054299499.1/13-202 DE [subseq from] nickel-dependent lactate racemase [Methanosarcina flavescens]_x0001_AYK16443.1 nickel-dependent lactate racemase [Methanosarcina flavescens]
#=GS WP_105873973.1/7-206 DE [subseq from] nickel-dependent lactate racemase [Staphylococcus cohnii]_x0001_AVL77211.1 hypothetical protein CEQ12_05310 [Staphylococcus cohnii]
#=GS KRM23626.1/3-202 DE [subseq from] hypothetical protein FC90_GL000090 [Lactobacillus graminis DSM 20719]
#=GS WP_117777770.1/8-213 DE [subseq from] nickel-dependent lactate racemase [[Clostridium] asparagiforme]_x0001_RGX26043.1 nickel-dependent lactate racemase [[Clostridium] asparagiforme]
#=GS WP_029056391.1/7-207 DE [subseq from] MULTISPECIES: nickel-dependent lactate racemase [Staphylococcus]_x0001_RIO54713.1 nickel-dependent lactate racemase [Staphylococcus pasteuri]_x0001_RNM18692.1 nickel-dependent lactate racemase [Staphylococcus pasteuri]
#=GS WP_089609515.1/8-208 DE [subseq from] nickel-dependent lactate racemase [Dehalobacterium formicoaceticum]
#=GS WP_048793770.1/7-206 DE [subseq from] nickel-dependent lactate racemase [Staphylococcus saprophyticus]
#=GS WP_084575245.1/10-208 DE [subseq from] nickel-dependent lactate racemase [Sporomusa malonica]_x0001_SMC62549.1 Nickel-dependent lactate racemase [Sporomusa malonica]
#=GS WP_114917530.1/7-206 DE [subseq from] nickel-dependent lactate racemase [Oceanobacillus sp. 160]_x0001_AXI10243.1 hypothetical protein CUC15_15445 [Oceanobacillus sp. 160]
#=GS RKU39074.1/7-210 DE [subseq from] hypothetical protein C6496_03145 [Candidatus Poribacteria bacterium]
#=GS WP_065359435.1/8-204 DE [subseq from] nickel-dependent lactate racemase [Megasphaera sp. DISK 18]_x0001_OBZ34173.1 hypothetical protein A0U42_00315 [Megasphaera sp. DISK 18]
#=GS WP_039744515.1/5-200 DE [subseq from] nickel-dependent lactate racemase [Geobacter pickeringii]_x0001_AJE04475.1 hypothetical protein GPICK_14895 [Geobacter pickeringii]
#=GS RKX84490.1/15-217 DE [subseq from] nickel-dependent lactate racemase, partial [Spirochaetes bacterium]
#=GS WP_071541324.1/7-207 DE [subseq from] nickel-dependent lactate racemase [Moorella thermoacetica]_x0001_APC07847.1 hypothetical protein MTJW_06770 [Moorella thermoacetica]
#=GS WP_118644808.1/9-206 DE [subseq from] nickel-dependent lactate racemase [Pseudoflavonifractor sp. AF19-9AC]_x0001_RHR05614.1 nickel-dependent lactate racemase [Pseudoflavonifractor sp. AF19-9AC]
#=GS WP_099090008.1/7-206 DE [subseq from] nickel-dependent lactate racemase [Staphylococcus edaphicus]_x0001_PHK49999.1 hypothetical protein BTJ66_05695 [Staphylococcus edaphicus]
#=GS WP_038153102.1/8-208 DE [subseq from] nickel-dependent lactate racemase [Veillonella montpellierensis]_x0001_KGF46552.1 transcriptional regulator [Veillonella montpellierensis DNF00314]
#=GS WP_007708834.1/8-213 DE [subseq from] nickel-dependent lactate racemase [[Clostridium] asparagiforme]_x0001_EEG56338.1 hypothetical protein CLOSTASPAR_01576 [[Clostridium asparagiforme] DSM 15981]
#=GS OUC07926.1/8-210 DE [subseq from] hypothetical protein RY27_12005, partial [Litorilinea aerophila]
#=GS WP_107554452.1/7-206 DE [subseq from] nickel-dependent lactate racemase [Staphylococcus xylosus]_x0001_PTI83948.1 nickel-dependent lactate racemase [Staphylococcus xylosus]
#=GS WP_124227369.1/7-206 DE [subseq from] nickel-dependent lactate racemase [Staphylococcus xylosus]_x0001_RQM83970.1 hypothetical protein CO206_10835 [Staphylococcus xylosus]
#=GS WP_005488352.1/7-202 DE [subseq from] nickel-dependent lactate racemase [Halanaerobium saccharolyticum]_x0001_CCU78940.1 hypothetical protein HSACCH_01005 [Halanaerobium saccharolyticum subsp. saccharolyticum DSM 6643]
#=GS WP_020611389.1/8-213 DE [subseq from] nickel-dependent lactate racemase [Sediminispirochaeta bajacaliforniensis]
#=GS WP_044504533.1/8-204 DE [subseq from] nickel-dependent lactate racemase [Megasphaera massiliensis]
#=GS WP_105090853.1/8-211 DE [subseq from] nickel-dependent lactate racemase [Veillonella denticariosi]_x0001_PQL20324.1 lactate racemization operon protein LarA [Veillonella denticariosi JCM 15641]
#=GS PZP97205.1/7-207 DE [subseq from] nickel-dependent lactate racemase [Staphylococcus capitis]
#=GS WP_069588741.1/7-207 DE [subseq from] nickel-dependent lactate racemase [Moorella thermoacetica]_x0001_AOQ23377.1 hypothetical protein Maut_00919 [Moorella thermoacetica]_x0001_TYL09494.1 Lactate racemase [Moorella thermoacetica]
#=GS WP_107611794.1/7-207 DE [subseq from] nickel-dependent lactate racemase [Staphylococcus haemolyticus]_x0001_PTK75862.1 nickel-dependent lactate racemase [Staphylococcus haemolyticus]_x0001_PTK80274.1 nickel-dependent lactate racemase [Staphylococcus haemolyticus]_x0001_PTK97547.1 nickel-dependent lactate racemase [Staphylococcus haemolyticus]_x0001_RIO63695.1 nickel-dependent lactate racemas…
#=GS WP_078072981.1/7-206 DE [subseq from] nickel-dependent lactate racemase [Staphylococcus saprophyticus]_x0001_OOO72253.1 hypothetical protein B0W56_03940 [Staphylococcus saprophyticus]_x0001_RIO27934.1 nickel-dependent lactate racemase [Staphylococcus saprophyticus]
#=GS RKU16492.1/7-210 DE [subseq from] hypothetical protein C6500_17695 [Candidatus Poribacteria bacterium]
#=GS WP_093729466.1/8-205 DE [subseq from] nickel-dependent lactate racemase [Succiniclasticum ruminis]_x0001_SDC15106.1 Nickel-dependent lactate racemase [Succiniclasticum ruminis]
#=GS OGO81463.1/7-203 DE [subseq from] transcriptional regulator [Clostridiales bacterium GWC2_40_7]
#=GS WP_144852529.1/7-206 DE [subseq from] nickel-dependent lactate racemase [Paenibacillus sp. JC52]_x0001_TVY07078.1 nickel-dependent lactate racemase [Paenibacillus sp. JC52]
#=GS RKX74581.1/15-217 DE [subseq from] nickel-dependent lactate racemase, partial [Spirochaetes bacterium]
#=GS KPV61647.1/8-209 DE [subseq from] hypothetical protein AOA66_1617 [Candidatus Bathyarchaeota archaeon BA2]
#=GS RLI13529.1/8-209 DE [subseq from] nickel-dependent lactate racemase [Candidatus Bathyarchaeota archaeon]
#=GS TET19927.1/8-209 DE [subseq from] nickel-dependent lactate racemase [Candidatus Bathyarchaeota archaeon]
#=GS WP_107551552.1/7-206 DE [subseq from] MULTISPECIES: nickel-dependent lactate racemase [Staphylococcus]_x0001_PTI09284.1 nickel-dependent lactate racemase [Staphylococcus xylosus]_x0001_TFV25557.1 nickel-dependent lactate racemase [Staphylococcus saprophyticus]
#=GS WP_015261191.1/7-209 DE [subseq from] nickel-dependent lactate racemase [Desulfitobacterium dichloroeliminans]_x0001_AGA68189.1 hypothetical protein Desdi_0660 [Desulfitobacterium dichloroeliminans LMG P-21439]
#=GS WP_062411472.1/8-204 DE [subseq from] nickel-dependent lactate racemase [Megasphaera sp. MJR8396C]_x0001_KXA70138.1 putative septum site-determining protein MinC [Megasphaera sp. MJR8396C]
#=GS PLX31044.1/7-205 DE [subseq from] transcriptional regulator, partial [Clostridiales bacterium]
#=GS WP_047797061.1/7-207 DE [subseq from] nickel-dependent lactate racemase [Staphylococcus capitis]_x0001_AKL93423.1 hypothetical protein AYP1020_2355 [Staphylococcus capitis subsp. capitis]_x0001_CUT96007.1 conserved hypothetical protein [Staphylococcus capitis]_x0001_PNY89065.1 DUF2088 domain-containing protein [Staphylococcus capitis subsp. urealyticus]_x0001_PTG25334.1 nickel-dependent lact…
#=GS WP_048185693.1/12-202 DE [subseq from] nickel-dependent lactate racemase [Methanosarcina siciliae]
#=GS WP_132224312.1/7-207 DE [subseq from] nickel-dependent lactate racemase [Longicatena caecimuris]_x0001_TCU60518.1 nickel-dependent lactate racemase [Longicatena caecimuris]
#=GS AKB35572.1/14-204 DE [subseq from] Transcriptional regulator [Methanosarcina siciliae C2J]
#=GS WP_010677384.1/7-206 DE [subseq from] nickel-dependent lactate racemase [Bacillus timonensis]
#=GS WP_137660632.1/8-213 DE [subseq from] nickel-dependent lactate racemase [Veillonella tobetsuensis]_x0001_GCL67112.1 hypothetical protein PAGU1578_07330 [Veillonella tobetsuensis]
#=GS WP_129795249.1/7-207 DE [subseq from] nickel-dependent lactate racemase [Staphylococcus sp. RIT622]_x0001_RYL10064.1 nickel-dependent lactate racemase [Staphylococcus sp. RIT622]
#=GS WP_048174512.1/12-202 DE [subseq from] nickel-dependent lactate racemase [Methanosarcina siciliae]
#=GS WP_014901741.1/8-204 DE [subseq from] nickel-dependent lactate racemase [Desulfosporosinus meridiei]_x0001_AFQ42821.1 hypothetical protein Desmer_0789 [Desulfosporosinus meridiei DSM 13257]
#=GS WP_106008396.1/8-202 DE [subseq from] nickel-dependent lactate racemase [Clostridium luticellarii]_x0001_PRR86074.1 hypothetical protein CLLU_09060 [Clostridium luticellarii]
#=GS AKB27637.1/14-204 DE [subseq from] Transcriptional regulator [Methanosarcina siciliae T4/M]_x0001_AKB31574.1 Transcriptional regulator [Methanosarcina siciliae HI350]
#=GS WP_085543779.1/5-203 DE [subseq from] nickel-dependent lactate racemase [Dethiosulfovibrio salsuginis]_x0001_SMG15759.1 Nickel-dependent lactate racemase [Dethiosulfovibrio salsuginis]
#=GS WP_034600523.1/8-204 DE [subseq from] nickel-dependent lactate racemase [Desulfosporosinus sp. HMP52]_x0001_KGK87118.1 hypothetical protein DP73_14950 [Desulfosporosinus sp. HMP52]
#=GS WP_054637232.1/7-207 DE [subseq from] MULTISPECIES: nickel-dependent lactate racemase [Bacillaceae]
#=GS WP_012529000.1/12-207 DE [subseq from] nickel-dependent lactate racemase [Geobacter bemidjiensis]_x0001_ACH37593.2 lactate racemase [Geobacter bemidjiensis Bem]
#=GS WP_059364362.1/8-213 DE [subseq from] nickel-dependent lactate racemase [Veillonella tobetsuensis]_x0001_GCL68439.1 hypothetical protein PAGU1579_02080 [Veillonella tobetsuensis]
#=GS OGU06553.1/6-198 DE [subseq from] hypothetical protein A2075_08010 [Geobacteraceae bacterium GWC2_58_44]
#=GS WP_069978417.1/8-206 DE [subseq from] nickel-dependent lactate racemase [Geosporobacter ferrireducens]_x0001_AOT71023.1 hypothetical protein Gferi_16545 [Geosporobacter ferrireducens]
#=GS WP_117530669.1/7-210 DE [subseq from] nickel-dependent lactate racemase [Eisenbergiella massiliensis]_x0001_RGE65255.1 nickel-dependent lactate racemase [Eisenbergiella massiliensis]_x0001_RGE73215.1 nickel-dependent lactate racemase [Eisenbergiella massiliensis]
#=GS WP_025488254.1/8-211 DE [subseq from] nickel-dependent lactate racemase [Clostridiales bacterium VE202-27]
#=GS WP_049428845.1/7-207 DE [subseq from] nickel-dependent lactate racemase [Staphylococcus capitis]
#=GS CDC72850.1/7-202 DE [subseq from] putative uncharacterized protein [Firmicutes bacterium CAG:272]
#=GS WP_064212337.1/7-207 DE [subseq from] MULTISPECIES: nickel-dependent lactate racemase [Staphylococcus]_x0001_OAN21427.1 hypothetical protein A4V13_07420 [Staphylococcus capitis]_x0001_OHQ25282.1 hypothetical protein HMPREF2706_10795 [Staphylococcus sp. HMSC067F07]_x0001_TBW77577.1 nickel-dependent lactate racemase [Staphylococcus capitis]
#=GS WP_030063495.1/7-207 DE [subseq from] MULTISPECIES: nickel-dependent lactate racemase [Staphylococcus]_x0001_OFM88916.1 hypothetical protein HMPREF2642_06055 [Staphylococcus sp. HMSC055A09]_x0001_OFS79064.1 hypothetical protein HMPREF3154_07810 [Staphylococcus sp. HMSC06C11]_x0001_BAW91591.1 hypothetical protein JMUB0001_2096 [Staphylococcus capitis]_x0001_TQC51851.1 nickel-dependent lactate…
#=GS CEF17629.1/3-202 DE [subseq from] Uncharacterized protein SXYL_00202 [Staphylococcus xylosus]
#=GS WP_107558182.1/7-206 DE [subseq from] nickel-dependent lactate racemase [Staphylococcus xylosus]_x0001_PTI57968.1 nickel-dependent lactate racemase [Staphylococcus xylosus]
#=GS WP_095323800.1/7-207 DE [subseq from] nickel-dependent lactate racemase [Staphylococcus capitis]_x0001_PAK62457.1 hypothetical protein B9K01_00460 [Staphylococcus capitis]
#=GS WP_047171752.1/7-206 DE [subseq from] nickel-dependent lactate racemase [Staphylococcus xylosus]
#=GS WP_048141211.1/12-202 DE [subseq from] nickel-dependent lactate racemase [Methanosarcina horonobensis]_x0001_AKB79523.1 Transcriptional regulator [Methanosarcina horonobensis HB-1 = JCM 15518]
#=GS AAM04729.1/29-219 DE [subseq from] conserved hypothetical protein [Methanosarcina acetivorans C2A]
#=GS WP_018132283.1/7-207 DE [subseq from] nickel-dependent lactate racemase [Effusibacillus pohliae]
#=GS WP_048177988.1/14-204 DE [subseq from] nickel-dependent lactate racemase [Methanosarcina sp. MTP4]_x0001_AKB24276.1 Transcriptional regulator [Methanosarcina sp. MTP4]
#=GS WP_024737222.1/8-213 DE [subseq from] nickel-dependent lactate racemase [[Clostridium] asparagiforme]
#=GS WP_034424842.1/11-204 DE [subseq from] nickel-dependent lactate racemase [Thermoanaerosceptrum fracticalcis]
#=GS WP_129595904.1/8-213 DE [subseq from] nickel-dependent lactate racemase [Clostridiaceae bacterium MJB2]
#=GS PLX90553.1/11-186 DE [subseq from] hypothetical protein C0619_09210 [Desulfuromonas sp.]
#=GS WP_007288851.1/9-206 DE [subseq from] nickel-dependent lactate racemase [Thermosinus carboxydivorans]_x0001_EAX48197.1 conserved hypothetical protein [Thermosinus carboxydivorans Nor1]
#=GS RLI92317.1/11-214 DE [subseq from] nickel-dependent lactate racemase [Candidatus Altiarchaeales archaeon]
#=GS WP_044346596.1/10-206 DE [subseq from] nickel-dependent lactate racemase [Dethiosulfatarculus sandiegensis]_x0001_KIX15650.1 hypothetical protein X474_03180 [Dethiosulfatarculus sandiegensis]
#=GS OYT42295.1/11-214 DE [subseq from] transcriptional regulator [Candidatus Altiarchaeales archaeon ex4484_43]
#=GS WP_092329864.1/8-204 DE [subseq from] nickel-dependent lactate racemase [Desulfosporosinus hippei]_x0001_SDG37369.1 Nickel-dependent lactate racemase [Desulfosporosinus hippei DSM 8344]
#=GS WP_017723906.1/7-206 DE [subseq from] nickel-dependent lactate racemase [Staphylococcus xylosus]
#=GS WP_020610971.1/7-212 DE [subseq from] nickel-dependent lactate racemase [Sediminispirochaeta bajacaliforniensis]
#=GS WP_138294516.1/7-207 DE [subseq from] nickel-dependent lactate racemase [Clostridium sp. BSD2780061688st1 E8]
#=GS WP_007048164.1/6-205 DE [subseq from] nickel-dependent lactate racemase [Subdoligranulum variabile]_x0001_EFB74833.1 hypothetical protein SUBVAR_06813 [Subdoligranulum variabile DSM 15176]
#=GS KJS22648.1/9-211 DE [subseq from] hypothetical protein VR72_04705 [Clostridiaceae bacterium BRH_c20a]
#=GS WP_007951420.1/9-205 DE [subseq from] nickel-dependent lactate racemase [Pelosinus fermentans]_x0001_OAM95500.1 Protein of unknown function DUF2088 [Pelosinus fermentans DSM 17108]_x0001_SDR28901.1 Nickel-dependent lactate racemase [Pelosinus fermentans]
#=GS WP_075752991.1/9-201 DE [subseq from] nickel-dependent lactate racemase [Sporomusa sphaeroides]_x0001_OLS57021.1 hypothetical protein SPSPH_05230 [Sporomusa sphaeroides DSM 2875]_x0001_CVK18207.1 hypothetical protein SSPH_00844 [Sporomusa sphaeroides DSM 2875]
#=GS WP_017531337.1/9-205 DE [subseq from] nickel-dependent lactate racemase [Pelosinus sp. HCF1]
#=GS PLX94257.1/4-189 DE [subseq from] hypothetical protein C0621_05685 [Desulfuromonas sp.]
#=GS WP_107529885.1/7-206 DE [subseq from] nickel-dependent lactate racemase [Staphylococcus xylosus]_x0001_PTI46365.1 nickel-dependent lactate racemase [Staphylococcus xylosus]
#=GS PWM78908.1/8-205 DE [subseq from] nickel-dependent lactate racemase [Phascolarctobacterium sp.]
#=GS PKN16193.1/5-199 DE [subseq from] hypothetical protein CVU66_01880 [Deltaproteobacteria bacterium HGW-Deltaproteobacteria-23]
#=GS WP_138206153.1/8-212 DE [subseq from] nickel-dependent lactate racemase [Haloimpatiens lingqiaonensis]
#=GS WP_122641020.1/8-208 DE [subseq from] nickel-dependent lactate racemase [Romboutsia sp. Marseille-P6047]
#=GS WP_130849151.1/6-205 DE [subseq from] nickel-dependent lactate racemase [Intestinimonas timonensis]
#=GS WP_118021362.1/8-204 DE [subseq from] nickel-dependent lactate racemase [Megasphaera sp. AM44-1BH]_x0001_RHA15734.1 nickel-dependent lactate racemase [Megasphaera sp. AM44-1BH]
#=GS WP_130869751.1/8-215 DE [subseq from] nickel-dependent lactate racemase [Intestinimonas massiliensis]
#=GS WP_007939141.1/9-205 DE [subseq from] nickel-dependent lactate racemase [Pelosinus fermentans]_x0001_EIW22826.1 Protein of unknown function DUF2088 [Pelosinus fermentans A11]
#=GS RKW68850.1/3-201 DE [subseq from] nickel-dependent lactate racemase, partial [Veillonella sp.]
#=GS CCY07613.1/7-211 DE [subseq from] putative uncharacterized protein [Coprobacillus sp. CAG:698]
#=GS WP_137328817.1/8-214 DE [subseq from] nickel-dependent lactate racemase [Anaerostipes rhamnosivorans]_x0001_QCP35434.1 putative D-mannonate dehydrogenase [Anaerostipes rhamnosivorans]
#=GS QDR79035.1/8-202 DE [subseq from] Lactate racemase [Sporomusa termitida]
#=GS WP_093914367.1/8-205 DE [subseq from] nickel-dependent lactate racemase [Succiniclasticum ruminis]_x0001_SFE89819.1 Nickel-dependent lactate racemase [Succiniclasticum ruminis DSM 9236]
#=GS WP_153672221.1/7-206 DE [subseq from] nickel-dependent lactate racemase [Staphylococcus sp. KY49P]
#=GS WP_119603665.1/7-206 DE [subseq from] nickel-dependent lactate racemase [Staphylococcus xylosus]_x0001_RIN12609.1 nickel-dependent lactate racemase [Staphylococcus xylosus]
#=GS WP_018924875.1/7-207 DE [subseq from] nickel-dependent lactate racemase [Salsuginibacillus kocurii]
#=GS WP_049737222.1/7-206 DE [subseq from] nickel-dependent lactate racemase [Brevibacillus reuszeri]_x0001_KNB73229.1 hypothetical protein ADS79_04465 [Brevibacillus reuszeri]_x0001_GED68415.1 hypothetical protein BRE01_21170 [Brevibacillus reuszeri]
#=GS AOR74246.1/2-197 DE [subseq from] Uncharacterized protein LACFE_CDS0782 [Lactobacillus fermentum]
#=GS WP_066242620.1/10-208 DE [subseq from] nickel-dependent lactate racemase [Anaerosporomusa subterranea]_x0001_KYZ76703.1 hypothetical protein AXX12_09810 [Anaerosporomusa subterranea]
#=GS WP_126866293.1/7-207 DE [subseq from] nickel-dependent lactate racemase [Bacillus cavernae]_x0001_RUQ27042.1 nickel-dependent lactate racemase [Bacillus cavernae]
#=GS OGV32266.1/8-210 DE [subseq from] lactate racemization operon protein LarA [Lentisphaerae bacterium GWF2_45_14]
#=GS WP_028257735.1/8-208 DE [subseq from] nickel-dependent lactate racemase [Veillonella montpellierensis]
#=GS RQD72304.1/8-208 DE [subseq from] nickel-dependent lactate racemase [Tindallia sp. MSAO_Bac2]
#=GS OLA07376.1/7-211 DE [subseq from] lactate racemization operon protein LarA [Coprobacillus sp. 28_7]
#=GS WP_075757294.1/10-208 DE [subseq from] nickel-dependent lactate racemase [Sporomusa sphaeroides]_x0001_OLS54943.1 hypothetical protein SPSPH_36770 [Sporomusa sphaeroides DSM 2875]_x0001_CVK21234.1 hypothetical protein SSPH_03918 [Sporomusa sphaeroides DSM 2875]
#=GS WP_034424734.1/10-211 DE [subseq from] nickel-dependent lactate racemase [Thermoanaerosceptrum fracticalcis]
#=GS WP_107643971.1/7-206 DE [subseq from] nickel-dependent lactate racemase [Staphylococcus nepalensis]_x0001_PTK60324.1 nickel-dependent lactate racemase [Staphylococcus nepalensis]_x0001_SUM66600.1 Domain of uncharacterised function (DUF2088) [Staphylococcus saprophyticus]_x0001_SUM94537.1 Domain of uncharacterised function (DUF2088) [Staphylococcus xylosus]
#=GS WP_101094080.1/7-206 DE [subseq from] nickel-dependent lactate racemase [Staphylococcus xylosus]_x0001_PKI13743.1 hypothetical protein CW743_06655 [Staphylococcus xylosus]
#=GS WP_119584837.1/7-206 DE [subseq from] nickel-dependent lactate racemase [Staphylococcus xylosus]_x0001_RIN02269.1 nickel-dependent lactate racemase [Staphylococcus xylosus]_x0001_RIN09697.1 nickel-dependent lactate racemase [Staphylococcus xylosus]
#=GS WP_133376563.1/7-207 DE [subseq from] nickel-dependent lactate racemase [Jeotgalibacillus sp. S-D1]_x0001_TDL32644.1 nickel-dependent lactate racemase [Jeotgalibacillus sp. S-D1]
#=GS GAW67731.1/7-202 DE [subseq from] protein of unknown function DUF2088 [Geobacter pelophilus]
#=GS WP_096808238.1/7-206 DE [subseq from] MULTISPECIES: nickel-dependent lactate racemase [Firmicutes]_x0001_ATH59076.1 hypothetical protein BJD96_01305 [Staphylococcus nepalensis]_x0001_ATH64166.1 hypothetical protein BJG89_01650 [Staphylococcus nepalensis]_x0001_PNZ98976.1 DUF2088 domain-containing protein [Staphylococcus nepalensis]_x0001_SUM54012.1 Domain of uncharacterised function (DUF2088…
#=GS WP_085994029.1/7-206 DE [subseq from] nickel-dependent lactate racemase [Oceanobacillus senegalensis]
#=GS WP_144348733.1/33-227 DE [subseq from] nickel-dependent lactate racemase [Sporomusa termitida]
#=GS WP_007955967.1/9-205 DE [subseq from] nickel-dependent lactate racemase [Pelosinus fermentans]_x0001_AJQ28797.1 Protein of unknown function DUF2088 [Pelosinus fermentans JBW45]
#=GS WP_085813953.1/12-207 DE [subseq from] nickel-dependent lactate racemase [Geobacter pelophilus]
#=GS TXT62688.1/11-213 DE [subseq from] hypothetical protein BAJALOKI3v1_520018 [Candidatus Lokiarchaeota archaeon]
#=GS WP_069978026.1/9-209 DE [subseq from] nickel-dependent lactate racemase [Geosporobacter ferrireducens]_x0001_AOT70832.1 hypothetical protein Gferi_15480 [Geosporobacter ferrireducens]
#=GS RLG32618.1/8-203 DE [subseq from] nickel-dependent lactate racemase [Methanosarcinales archaeon]
#=GS SCM81700.1/9-201 DE [subseq from] conserved hypothetical protein [uncultured Sporomusa sp.]
#=GS WP_028530236.1/7-203 DE [subseq from] nickel-dependent lactate racemase [Ruminococcus gauvreauii]
#=GS WP_119610979.1/7-206 DE [subseq from] nickel-dependent lactate racemase [Staphylococcus succinus]_x0001_RIN37235.1 nickel-dependent lactate racemase [Staphylococcus succinus]
#=GS PTJ19361.1/7-206 DE [subseq from] nickel-dependent lactate racemase [Staphylococcus succinus]
#=GS WP_073505406.1/7-206 DE [subseq from] nickel-dependent lactate racemase [Staphylococcus succinus]_x0001_PTI77646.1 nickel-dependent lactate racemase [Staphylococcus succinus]_x0001_RIN29410.1 nickel-dependent lactate racemase [Staphylococcus succinus]_x0001_RIN32615.1 nickel-dependent lactate racemase [Staphylococcus succinus]
#=GS WP_038117501.1/8-211 DE [subseq from] nickel-dependent lactate racemase [Veillonella sp. AS16]_x0001_ETS92108.1 PF09861 family protein [Veillonella sp. AS16]
#=GS TRO53450.1/8-208 DE [subseq from] nickel-dependent lactate racemase [Candidatus Bathyarchaeota archaeon]
#=GS WP_029378061.1/7-206 DE [subseq from] nickel-dependent lactate racemase [Staphylococcus xylosus]_x0001_AID02534.1 hypothetical protein BE24_11075 [Staphylococcus xylosus]_x0001_OEL05066.1 hypothetical protein AST13_12495 [Staphylococcus xylosus]_x0001_PHS80964.1 hypothetical protein BTM19_05275 [Staphylococcus xylosus]_x0001_PNZ15517.1 DUF2088 domain-containing protein [Staphylococcus xylosu…
#=GS WP_058625924.1/7-206 DE [subseq from] nickel-dependent lactate racemase [Staphylococcus xylosus]_x0001_KTW21399.1 hypothetical protein NS341_10690 [Staphylococcus xylosus]
#=GS WP_062283069.1/9-211 DE [subseq from] nickel-dependent lactate racemase [Moorella mulderi]_x0001_KYH32723.1 hypothetical protein MOMUL_13250 [Moorella mulderi DSM 14980]
#=GS WP_009289551.1/8-215 DE [subseq from] MULTISPECIES: nickel-dependent lactate racemase [Anaerostipes]_x0001_EFV23037.1 hypothetical protein HMPREF1011_01160 [Anaerostipes caccae]_x0001_CDC38855.1 putative uncharacterized protein [Anaerostipes sp. CAG:276]_x0001_RGH23899.1 nickel-dependent lactate racemase [Anaerostipes sp. AF04-45]
#=GS WP_101050204.1/7-206 DE [subseq from] nickel-dependent lactate racemase [Staphylococcus xylosus]_x0001_PKI10504.1 hypothetical protein CW747_04890 [Staphylococcus xylosus]
#=GS OGU00199.1/5-198 DE [subseq from] hypothetical protein A2079_04595 [Geobacteraceae bacterium GWC2_48_7]
#=GS KLU62913.1/7-209 DE [subseq from] hypothetical protein CEB3_c07670 [Peptococcaceae bacterium CEB3]
#=GS WP_039067523.1/7-206 DE [subseq from] nickel-dependent lactate racemase [Staphylococcus xylosus]
#=GS WP_148495317.1/9-205 DE [subseq from] nickel-dependent lactate racemase [Phascolarctobacterium succinatutens]
#=GS WP_107538503.1/7-206 DE [subseq from] nickel-dependent lactate racemase [Staphylococcus xylosus]_x0001_PTI00171.1 nickel-dependent lactate racemase [Staphylococcus xylosus]
#=GS WP_009145088.1/11-207 DE [subseq from] nickel-dependent lactate racemase [Phascolarctobacterium succinatutens]_x0001_EFY05291.1 hypothetical protein HMPREF9443_00704 [Phascolarctobacterium succinatutens YIT 12067]
#=GS WP_107526868.1/7-207 DE [subseq from] nickel-dependent lactate racemase [Staphylococcus gallinarum]_x0001_PTE79176.1 nickel-dependent lactate racemase [Staphylococcus gallinarum]_x0001_PTL11480.1 nickel-dependent lactate racemase [Staphylococcus gallinarum]_x0001_PTL12564.1 nickel-dependent lactate racemase [Staphylococcus gallinarum]_x0001_RIL34335.1 nickel-dependent lactate racemase [Staph…
#=GS WP_006566828.1/8-215 DE [subseq from] nickel-dependent lactate racemase [Anaerostipes caccae]_x0001_EDR97722.1 hypothetical protein ANACAC_01344 [Anaerostipes caccae DSM 14662]_x0001_VYS98613.1 Uncharacterised protein [Anaerostipes caccae]
#=GS WP_101105601.1/7-206 DE [subseq from] nickel-dependent lactate racemase [Staphylococcus xylosus]_x0001_PKI03984.1 hypothetical protein CW744_12555 [Staphylococcus xylosus]
#=GS KUK85064.1/7-204 DE [subseq from] hypothetical protein XE01_1266 [Synergistales bacterium 58_81]
#=GS WP_141609182.1/7-209 DE [subseq from] nickel-dependent lactate racemase [Litorilinea aerophila]_x0001_TQE96810.1 nickel-dependent lactate racemase [Litorilinea aerophila]
#=GS WP_119569831.1/7-206 DE [subseq from] nickel-dependent lactate racemase [Staphylococcus succinus]_x0001_RIN37695.1 nickel-dependent lactate racemase [Staphylococcus succinus]
#=GS AKB22526.1/11-202 DE [subseq from] Transcriptional regulator [Methanosarcina sp. WH1]
#=GS WP_007936985.1/9-205 DE [subseq from] nickel-dependent lactate racemase [Pelosinus fermentans]_x0001_EIW16684.1 Protein of unknown function DUF2088 [Pelosinus fermentans B4]
#=GS ETI96272.1/6-204 DE [subseq from] hypothetical protein Q606_CBAC00086G0009, partial [Intestinibacter bartlettii DORA_8_9]
#=GS AKB19681.1/11-202 DE [subseq from] Transcriptional regulator [Methanosarcina sp. WWM596]
#=GS WP_048128875.1/12-203 DE [subseq from] nickel-dependent lactate racemase [Methanosarcina sp. WH1]
#=GS WP_145018606.1/5-198 DE [subseq from] nickel-dependent lactate racemase [Geobacter argillaceus]_x0001_TWJ32376.1 nickel-dependent lactate racemase [Geobacter argillaceus]
#=GS SCJ52792.1/7-201 DE [subseq from] Domain of uncharacterised function (DUF2088) [uncultured Clostridium sp.]
#=GS WP_048159340.1/12-203 DE [subseq from] nickel-dependent lactate racemase [Methanosarcina sp. WWM596]
#=GS WP_107606373.1/7-206 DE [subseq from] nickel-dependent lactate racemase [Staphylococcus succinus]_x0001_PTI44255.1 nickel-dependent lactate racemase [Staphylococcus succinus]
#=GS TEU07108.1/8-209 DE [subseq from] nickel-dependent lactate racemase [Candidatus Bathyarchaeota archaeon]
#=GS WP_066577788.1/7-202 DE [subseq from] nickel-dependent lactate racemase [Clostridium sp. Marseille-P2538]
#=GS WP_026362424.1/5-200 DE [subseq from] nickel-dependent lactate racemase [Geopsychrobacter electrodiphilus]
#=GS WP_122062953.1/7-206 DE [subseq from] nickel-dependent lactate racemase [Staphylococcus pseudoxylosus]_x0001_RMI86144.1 nickel-dependent lactate racemase [Staphylococcus pseudoxylosus]
#=GS WP_081225193.1/7-206 DE [subseq from] nickel-dependent lactate racemase [Staphylococcus xylosus]_x0001_ARD75661.1 hypothetical protein AWC37_11175 [Staphylococcus xylosus]
#=GS SBW01837.1/8-206 DE [subseq from] conserved hypothetical protein [uncultured Desulfovibrio sp.]
#=GS SHJ36817.1/8-207 DE [subseq from] Nickel-dependent lactate racemase [Dethiosulfatibacter aminovorans DSM 17477]
#=GS WP_107362909.1/7-207 DE [subseq from] nickel-dependent lactate racemase [Staphylococcus capitis]_x0001_PTH08648.1 nickel-dependent lactate racemase [Staphylococcus capitis]
#=GS WP_084719377.1/43-245 DE [subseq from] nickel-dependent lactate racemase [Peptococcaceae bacterium CEB3]
#=GS WP_022071676.1/6-204 DE [subseq from] nickel-dependent lactate racemase [Intestinibacter bartlettii]_x0001_CDA10366.1 uncharacterized protein BN488_01405 [Clostridium bartlettii CAG:1329]_x0001_KMW24707.1 hypothetical protein HMPREF0977_01702 [Clostridium sp. 1_1_41A1FAA]_x0001_CUO98047.1 transcriptional regulator [Intestinibacter bartlettii]_x0001_SCI85583.1 Domain of uncharacterised functi…
#=GS VYT70526.1/6-204 DE [subseq from] Uncharacterised protein [Intestinibacter bartlettii]
#=GS WP_094762892.1/14-213 DE [subseq from] nickel-dependent lactate racemase [Dethiosulfatibacter aminovorans]
#=GS WP_117547384.1/7-207 DE [subseq from] MULTISPECIES: nickel-dependent lactate racemase [unclassified Erysipelotrichaceae (miscellaneous)]_x0001_SCJ00572.1 Domain of uncharacterised function (DUF2088) [uncultured Clostridium sp.]_x0001_RGD44401.1 nickel-dependent lactate racemase [Erysipelotrichaceae bacterium AM07-12]_x0001_RGD47167.1 nickel-dependent lactate racemase [Erysipelotrichaceae bac…
#=GS WP_094397054.1/10-203 DE [subseq from] nickel-dependent lactate racemase [Thermoanaerobacterium thermosaccharolyticum]_x0001_AST57119.1 TetR family transcriptional regulator [Thermoanaerobacterium thermosaccharolyticum]
#=GS WP_141263939.1/9-211 DE [subseq from] nickel-dependent lactate racemase [Moorella sp. E308F]_x0001_GEA14891.1 hypothetical protein E308F_11350 [Moorella sp. E308F]
#=GS OGV51187.1/7-211 DE [subseq from] lactate racemization operon protein LarA, partial [Lentisphaerae bacterium GWF2_52_8]
#=GS WP_069793217.1/7-206 DE [subseq from] nickel-dependent lactate racemase [Staphylococcus xylosus]_x0001_OEK84427.1 hypothetical protein AST15_11325 [Staphylococcus xylosus]
#=GS WP_107548883.1/7-206 DE [subseq from] nickel-dependent lactate racemase [Staphylococcus xylosus]_x0001_PTI01479.1 nickel-dependent lactate racemase [Staphylococcus xylosus]_x0001_PTI66651.1 nickel-dependent lactate racemase [Staphylococcus xylosus]_x0001_RIN02249.1 nickel-dependent lactate racemase [Staphylococcus xylosus]
#=GS WP_069809711.1/7-206 DE [subseq from] nickel-dependent lactate racemase [Staphylococcus xylosus]_x0001_OEK79768.1 hypothetical protein AST16_05525 [Staphylococcus xylosus]
#=GS WP_046837496.1/7-206 DE [subseq from] MULTISPECIES: nickel-dependent lactate racemase [Staphylococcus]_x0001_OIJ31261.1 hypothetical protein BK821_02450 [Staphylococcus sp. LCT-H4]_x0001_PNZ21685.1 DUF2088 domain-containing protein [Staphylococcus succinus subsp. succinus]_x0001_RIN24456.1 nickel-dependent lactate racemase [Staphylococcus succinus]_x0001_RIN44544.1 nickel-dependent lactate r…
#=GS WP_074573653.1/7-211 DE [subseq from] nickel-dependent lactate racemase [Selenomonas ruminantium]_x0001_SDP78922.1 Nickel-dependent lactate racemase [Selenomonas ruminantium]
#=GS WP_107601202.1/7-206 DE [subseq from] nickel-dependent lactate racemase [Staphylococcus succinus]_x0001_PTI67380.1 nickel-dependent lactate racemase [Staphylococcus succinus]_x0001_RIN39943.1 nickel-dependent lactate racemase [Staphylococcus succinus]
#=GS WP_057870484.1/8-192 DE [subseq from] nickel-dependent lactate racemase, partial [Lactobacillus hordei]
#=GS CCZ62358.1/8-213 DE [subseq from] uncharacterized protein BN544_04609 [Clostridium hathewayi CAG:224]
#=GS WP_108909129.1/7-206 DE [subseq from] nickel-dependent lactate racemase [Staphylococcus nepalensis]_x0001_AWI43528.1 hypothetical protein BJG88_01375 [Staphylococcus nepalensis]
#=GS WP_087476842.1/9-204 DE [subseq from] nickel-dependent lactate racemase [Megasphaera sp. An286]_x0001_OUO48842.1 hypothetical protein B5F80_00440 [Megasphaera sp. An286]
#=GS WP_117325166.1/7-207 DE [subseq from] nickel-dependent lactate racemase [Bacillus saganii]_x0001_RFU70938.1 nickel-dependent lactate racemase [Bacillus saganii]
#=GS WP_066245539.1/8-207 DE [subseq from] nickel-dependent lactate racemase [Anaerosporomusa subterranea]_x0001_KYZ74994.1 transcriptional regulator [Anaerosporomusa subterranea]
#=GS TRO49517.1/8-209 DE [subseq from] nickel-dependent lactate racemase [Candidatus Bathyarchaeota archaeon]
#=GS TAN46684.1/7-202 DE [subseq from] nickel-dependent lactate racemase [Candidatus Methanoperedens sp.]
#=GS WP_013979510.1/7-203 DE [subseq from] nickel-dependent lactate racemase [Eggerthella sp. YY7918]_x0001_BAK44260.1 hypothetical protein EGYY_10820 [Eggerthella sp. YY7918]
#=GS SCI76786.1/7-207 DE [subseq from] Domain of uncharacterised function (DUF2088) [uncultured Clostridium sp.]
#=GS WP_147517227.1/8-208 DE [subseq from] nickel-dependent lactate racemase [Clostridiaceae bacterium]
#=GS OGT96448.1/5-201 DE [subseq from] hypothetical protein A2X80_13330 [Geobacteraceae bacterium GWB2_52_12]
#=GS PWM78909.1/8-205 DE [subseq from] nickel-dependent lactate racemase [Phascolarctobacterium sp.]
#=GS CDB35432.1/10-205 DE [subseq from] putative uncharacterized protein [Phascolarctobacterium sp. CAG:266]
#=GS WP_120190320.1/8-208 DE [subseq from] nickel-dependent lactate racemase [Ammoniphilus oxalaticus]_x0001_RKD22832.1 hypothetical protein BEP19_11355 [Ammoniphilus oxalaticus]
#=GS WP_144348732.1/10-212 DE [subseq from] nickel-dependent lactate racemase [Sporomusa termitida]_x0001_QDR79034.1 Lactate racemase [Sporomusa termitida]
#=GS WP_007286131.1/6-204 DE [subseq from] nickel-dependent lactate racemase [Intestinibacter bartlettii]_x0001_EDQ97272.1 hypothetical protein CLOBAR_01024 [Intestinibacter bartlettii DSM 16795]_x0001_SKA55264.1 Nickel-dependent lactate racemase [Intestinibacter bartlettii DSM 16795]
#=GS WP_148604656.1/8-213 DE [subseq from] nickel-dependent lactate racemase [Acetobacterium tundrae]
#=GS WP_105301563.1/7-212 DE [subseq from] nickel-dependent lactate racemase [Anaerococcus sp. Marseille-P3557]
#=GS WP_068964421.1/8-204 DE [subseq from] nickel-dependent lactate racemase [Desulfosporosinus sp. BG]_x0001_ODA40807.1 Transcriptional regulator [Desulfosporosinus sp. BG]
#=GS WP_015778522.1/7-212 DE [subseq from] nickel-dependent lactate racemase [Anaerococcus prevotii]_x0001_ACV29626.1 conserved hypothetical protein [Anaerococcus prevotii DSM 20548]_x0001_SUU95299.1 Domain of uncharacterised function (DUF2088) [Anaerococcus prevotii]
#=GS WP_087478775.1/8-213 DE [subseq from] MULTISPECIES: nickel-dependent lactate racemase [unclassified Megasphaera]_x0001_SCI12986.1 Domain of uncharacterised function (DUF2088) [uncultured Megasphaera sp.]_x0001_SCJ64736.1 Domain of uncharacterised function (DUF2088) [uncultured Ruminococcus sp.]_x0001_OUO44860.1 lactate racemization operon protein LarA [Megasphaera sp. An286]_x0001_PAV37945.1…
#=GS TEU16924.1/7-208 DE [subseq from] DUF2088 domain-containing protein, partial [Anaerolineales bacterium]
#=GS WP_097005956.1/8-213 DE [subseq from] nickel-dependent lactate racemase [[Clostridium] amygdalinum]
#=GS PIU59056.1/8-209 DE [subseq from] transcriptional regulator [Candidatus Bathyarchaeota archaeon CG07_land_8_20_14_0_80_47_9]
#=GS WP_035643284.1/8-203 DE [subseq from] nickel-dependent lactate racemase [Lachnospiraceae bacterium FE2018]
#=GS WP_012645924.1/5-199 DE [subseq from] nickel-dependent lactate racemase [Geobacter daltonii]_x0001_ACM19195.1 lactate racemase [Geobacter daltonii FRC-32]
#=GS WP_037351051.1/10-206 DE [subseq from] nickel-dependent lactate racemase [Anaeroarcus burkinensis]
#=GS WP_122629126.1/7-204 DE [subseq from] nickel-dependent lactate racemase [Lucifera butyrica]_x0001_VBB08210.1 s-adenosyl-l-methionine-dependent methyltransferase [Lucifera butyrica]
#=GS WP_090932768.1/10-212 DE [subseq from] nickel-dependent lactate racemase [Pelosinus propionicus]_x0001_SFL42356.1 Nickel-dependent lactate racemase [Pelosinus propionicus DSM 13327]
#=GS CDB35430.1/8-205 DE [subseq from] putative uncharacterized protein [Phascolarctobacterium sp. CAG:266]
#=GS WP_095629207.1/9-204 DE [subseq from] nickel-dependent lactate racemase [Megasphaera sp. ASD88]_x0001_PAV39578.1 hypothetical protein CJ260_03680 [Megasphaera sp. ASD88]
#=GS WP_009014866.1/10-206 DE [subseq from] MULTISPECIES: nickel-dependent lactate racemase [Acidaminococcus]_x0001_EEH90037.1 hypothetical protein ACDG_00396 [Acidaminococcus intestini]_x0001_AEQ21750.1 conserved hypothetical protein [Acidaminococcus intestini RyC-MR95]_x0001_EPD72622.1 hypothetical protein HMPREF1479_01174 [Acidaminococcus sp. HPA0509]_x0001_CDB94024.1 putative uncharacterized …
#=GS WP_021737027.1/10-206 DE [subseq from] nickel-dependent lactate racemase [Acidaminococcus sp. BV3L6]_x0001_ERL17730.1 PF09861 family protein [Acidaminococcus sp. BV3L6]
#=GS RLI88705.1/11-214 DE [subseq from] nickel-dependent lactate racemase [Candidatus Altiarchaeales archaeon]
#=GS RLG23785.1/10-211 DE [subseq from] nickel-dependent lactate racemase [Methanosarcinales archaeon]
#=GS WP_090933904.1/9-205 DE [subseq from] nickel-dependent lactate racemase [Pelosinus propionicus]_x0001_SFL54117.1 Nickel-dependent lactate racemase [Pelosinus propionicus DSM 13327]
#=GS CDD10743.1/9-205 DE [subseq from] putative uncharacterized protein [Phascolarctobacterium succinatutens CAG:287]
#=GS OLA58293.1/7-202 DE [subseq from] transcriptional regulator [Firmicutes bacterium CAG:272_52_7]
#=GS WP_028308730.1/9-207 DE [subseq from] nickel-dependent lactate racemase [Desulfitibacter alkalitolerans]
#=GS WP_122629150.1/9-201 DE [subseq from] nickel-dependent lactate racemase [Lucifera butyrica]_x0001_VBB08233.1 s-adenosyl-l-methionine-dependent methyltransferase [Lucifera butyrica]
#=GS WP_072848931.1/7-205 DE [subseq from] nickel-dependent lactate racemase [Lactonifactor longoviformis]_x0001_SHE49403.1 Nickel-dependent lactate racemase [Lactonifactor longoviformis DSM 17459]_x0001_POP32768.1 DUF2088 domain-containing protein [Lactonifactor longoviformis]
#=GS OYT55122.1/7-207 DE [subseq from] transcriptional regulator [Candidatus Altiarchaeales archaeon ex4484_2]
#=GS WP_088553357.1/8-201 DE [subseq from] nickel-dependent lactate racemase [Calderihabitans maritimus]_x0001_GAW91896.1 hypothetical protein Tthe_2432 [Calderihabitans maritimus]
#=GS RLI35016.1/16-209 DE [subseq from] nickel-dependent lactate racemase [Candidatus Bathyarchaeota archaeon]
#=GS WP_013298851.1/10-203 DE [subseq from] nickel-dependent lactate racemase [Thermoanaerobacterium thermosaccharolyticum]_x0001_ADL69894.1 Protein of unknown function DUF2088 [Thermoanaerobacterium thermosaccharolyticum DSM 571]
#=GS WP_024727282.1/8-215 DE [subseq from] nickel-dependent lactate racemase [Anaerostipes sp. BG01]_x0001_RGC80276.1 nickel-dependent lactate racemase [Hungatella hathewayi]
#=GS WP_096230853.1/13-206 DE [subseq from] nickel-dependent lactate racemase [Thermoanaerobacterium sp. RBIITD]_x0001_SNX53427.1 Nickel-dependent lactate racemase [Thermoanaerobacterium sp. RBIITD]
#=GS WP_110942365.1/8-206 DE [subseq from] nickel-dependent lactate racemase [Geosporobacter subterraneus]_x0001_SHJ98184.1 Nickel-dependent lactate racemase [Geosporobacter subterraneus DSM 17957]
#=GS OEU42274.1/12-202 DE [subseq from] transcriptional regulator [Methanosarcina sp. Ant1]
#=GS WP_009082336.1/8-214 DE [subseq from] nickel-dependent lactate racemase [Peptostreptococcaceae bacterium AS15]_x0001_EJP21832.1 PF09861 family protein [Peptostreptococcaceae bacterium AS15]
#=GS GES56312.1/8-201 DE [subseq from] hypothetical protein AOP6_25140 [Desulfuromonas sp. AOP6]
#=GS WP_144234384.1/8-203 DE [subseq from] nickel-dependent lactate racemase [Desulfovibrio marinus]_x0001_TVM36140.1 nickel-dependent lactate racemase [Desulfovibrio marinus]
#=GS OLA37101.1/11-207 DE [subseq from] hypothetical protein BHW43_07440 [Phascolarctobacterium succinatutens]
#=GS 6D6Z_A/10-203 DE [subseq from] Chain A, nickel-dependent lactate racemase
#=GS WP_040201428.1/8-201 DE [subseq from] nickel-dependent lactate racemase [Geoalkalibacter subterraneus]_x0001_AJF07516.1 hypothetical protein GSUB_14505 [Geoalkalibacter subterraneus]
#=GS RLI08688.1/2-203 DE [subseq from] nickel-dependent lactate racemase, partial [Candidatus Bathyarchaeota archaeon]
#=GS WP_007953952.1/8-208 DE [subseq from] nickel-dependent lactate racemase [Pelosinus fermentans]_x0001_AJQ29442.1 Protein of unknown function DUF2088 [Pelosinus fermentans JBW45]
#=GS WP_007935789.1/10-212 DE [subseq from] MULTISPECIES: nickel-dependent lactate racemase [Pelosinus]_x0001_EIW17407.1 Protein of unknown function DUF2088 [Pelosinus fermentans B4]_x0001_EIW23466.1 Protein of unknown function DUF2088 [Pelosinus fermentans A11]_x0001_OAM96565.1 Protein of unknown function DUF2088 [Pelosinus fermentans DSM 17108]_x0001_SDR41404.1 Nickel-dependent lactate racemase…
#=GS EFM39239.1/16-222 DE [subseq from] hypothetical protein HMPREF0379_0987 [[Eubacterium] yurii subsp. margaretiae ATCC 43715]
#=GS WP_132078817.1/8-204 DE [subseq from] nickel-dependent lactate racemase [Anaerospora hongkongensis]_x0001_TCL37757.1 nickel-dependent lactate racemase [Anaerospora hongkongensis]
#=GS WP_143106814.1/8-206 DE [subseq from] nickel-dependent lactate racemase [Moorella thermoacetica]
#=GS OGR27859.1/5-198 DE [subseq from] hypothetical protein A2X83_11575 [Desulfuromonadales bacterium GWD2_54_10]
#=GS OIQ07703.1/9-207 DE [subseq from] hypothetical protein MOOR_26810 [Moorella thermoacetica]
#=GS WP_009146427.1/8-209 DE [subseq from] nickel-dependent lactate racemase [Phascolarctobacterium succinatutens]_x0001_EFY03958.1 hypothetical protein HMPREF9443_02101 [Phascolarctobacterium succinatutens YIT 12067]
#=GS WP_048011241.1/7-207 DE [subseq from] nickel-dependent lactate racemase [Bacillus firmus]_x0001_KML37334.1 hypothetical protein VL14_18765 [Bacillus firmus]
#=GS WP_011308618.1/12-202 DE [subseq from] nickel-dependent lactate racemase [Methanosarcina barkeri]_x0001_AAZ72581.1 conserved hypothetical protein [Methanosarcina barkeri str. Fusaro]_x0001_AKB50271.1 Transcriptional regulator [Methanosarcina barkeri str. Wiesmoor]
#=GS SCB86330.1/7-215 DE [subseq from] Nickel-dependent lactate racemase [Weissella hellenica]_x0001_GED35982.1 lactate racemization operon protein LarA [Weissella hellenica]
#=GS WP_074427084.1/8-216 DE [subseq from] nickel-dependent lactate racemase [Weissella hellenica]
#=GS WP_093688217.1/9-206 DE [subseq from] nickel-dependent lactate racemase [Sporolituus thermophilus]_x0001_SDF19221.1 Nickel-dependent lactate racemase [Sporolituus thermophilus DSM 23256]
#=GS WP_095066636.1/8-211 DE [subseq from] nickel-dependent lactate racemase [Veillonella rodentium]_x0001_SNV75985.1 Domain of uncharacterised function (DUF2088) [Veillonella rodentium]
#=GS WP_087185341.1/6-204 DE [subseq from] nickel-dependent lactate racemase [Gemmiger sp. An87]_x0001_OUN12950.1 transcriptional regulator [Gemmiger sp. An87]
#=GS AKB48283.1/10-200 DE [subseq from] Transcriptional regulator [Methanosarcina sp. Kolksee]
#=GS PKM80016.1/16-217 DE [subseq from] transcriptional regulator [Firmicutes bacterium HGW-Firmicutes-14]
#=GS WP_041974705.1/5-201 DE [subseq from] nickel-dependent lactate racemase [Geobacter sp. OR-1]_x0001_GAM11742.1 hypothetical protein OR1_04059 [Geobacter sp. OR-1]
#=GS WP_048157018.1/12-202 DE [subseq from] nickel-dependent lactate racemase [Methanosarcina sp. Kolksee]
#=GS WP_143930199.1/8-204 DE [subseq from] nickel-dependent lactate racemase [Lachnospiraceae bacterium KGMB03038]_x0001_QDW74405.1 nickel-dependent lactate racemase [Lachnospiraceae bacterium KGMB03038]
#=GS WP_019469132.1/7-206 DE [subseq from] nickel-dependent lactate racemase [Staphylococcus cohnii]_x0001_KKI65282.1 Transcriptional regulator [Staphylococcus cohnii subsp. cohnii]
#=GS WP_069823203.1/7-206 DE [subseq from] nickel-dependent lactate racemase [Staphylococcus succinus]_x0001_OEL04529.1 hypothetical protein AST12_03180 [Staphylococcus succinus]_x0001_PTI42757.1 nickel-dependent lactate racemase [Staphylococcus succinus]
#=GS TAH57101.1/9-215 DE [subseq from] nickel-dependent lactate racemase [Sphaerochaeta sp.]
#=GS SCM83786.1/10-208 DE [subseq from] conserved hypothetical protein [uncultured Sporomusa sp.]
#=GS RLC70826.1/8-210 DE [subseq from] nickel-dependent lactate racemase [Chloroflexi bacterium]
#=GS SCH53009.1/9-204 DE [subseq from] Domain of uncharacterised function (DUF2088) [uncultured Megasphaera sp.]_x0001_SCI98393.1 Domain of uncharacterised function (DUF2088) [uncultured Ruminococcus sp.]
#=GS WP_014355269.1/7-212 DE [subseq from] nickel-dependent lactate racemase [Acetobacterium woodii]_x0001_AFA47666.1 hypothetical protein DUF2088 [Acetobacterium woodii DSM 1030]
#=GS CDD12920.1/8-209 DE [subseq from] putative uncharacterized protein [Phascolarctobacterium succinatutens CAG:287]
#=GS WP_048121683.1/12-202 DE [subseq from] nickel-dependent lactate racemase [Methanosarcina vacuolata]_x0001_AKB44763.1 Transcriptional regulator [Methanosarcina vacuolata Z-761]
#=GS WP_045410636.1/10-204 DE [subseq from] nickel-dependent lactate racemase [Thermoanaerobacterium saccharolyticum]
#=GS WP_107196179.1/11-206 DE [subseq from] nickel-dependent lactate racemase [Megasphaera stantonii]_x0001_AXL21818.1 nickel-dependent lactate racemase [Megasphaera stantonii]
#=GS WP_013404777.1/5-201 DE [subseq from] nickel-dependent lactate racemase [Halanaerobium hydrogeniformans]_x0001_ADQ13671.1 Protein of unknown function DUF2088 [Halanaerobium hydrogeniformans]
#=GS WP_103116536.1/8-200 DE [subseq from] nickel-dependent lactate racemase [Geothermobacter sp. HR-1]_x0001_PNU18932.1 hypothetical protein C2E25_14990 [Geothermobacter sp. HR-1]
#=GS WP_048119069.1/12-202 DE [subseq from] MULTISPECIES: nickel-dependent lactate racemase [Methanosarcina]_x0001_AKB54049.1 Transcriptional regulator [Methanosarcina barkeri MS]_x0001_AKB57876.1 Transcriptional regulator [Methanosarcina barkeri 227]_x0001_OEC90799.1 transcriptional regulator [Methanosarcina sp. A14]
#=GS WP_066456336.1/16-212 DE [subseq from] MULTISPECIES: nickel-dependent lactate racemase [Anaerotruncus]_x0001_RGX54735.1 nickel-dependent lactate racemase [Anaerotruncus sp. AF02-27]
#=GS WP_007932524.1/8-208 DE [subseq from] MULTISPECIES: nickel-dependent lactate racemase [Pelosinus]_x0001_EIW19623.1 Protein of unknown function DUF2088 [Pelosinus fermentans B4]_x0001_EIW24643.1 Protein of unknown function DUF2088 [Pelosinus fermentans A11]_x0001_OAM96076.1 Protein of unknown function DUF2088 [Pelosinus fermentans DSM 17108]_x0001_SDR36098.1 Nickel-dependent lactate racemase …
#=GS WP_073148023.1/7-200 DE [subseq from] nickel-dependent lactate racemase [Paramaledivibacter caminithermalis]_x0001_SHJ82726.1 Nickel-dependent lactate racemase [Paramaledivibacter caminithermalis DSM 15212]
#=GS WP_125558496.1/7-207 DE [subseq from] nickel-dependent lactate racemase [Bacillus salarius]_x0001_RSL31418.1 nickel-dependent lactate racemase [Bacillus salarius]
#=GS WP_022659983.1/8-206 DE [subseq from] nickel-dependent lactate racemase [Desulfovibrio desulfuricans]
#=GS WP_028308513.1/6-211 DE [subseq from] nickel-dependent lactate racemase [Desulfitibacter alkalitolerans]
#=GS TLM63601.1/3-195 DE [subseq from] nickel-dependent lactate racemase [Deltaproteobacteria bacterium]
#=GS WP_048107377.1/12-202 DE [subseq from] nickel-dependent lactate racemase [Methanosarcina barkeri]_x0001_AKB81964.1 Transcriptional regulator [Methanosarcina barkeri 3]
#=GS WP_111572734.1/9-207 DE [subseq from] nickel-dependent lactate racemase [Halanaerobium saccharolyticum]_x0001_RAK06921.1 nickel-dependent lactate racemase [Halanaerobium saccharolyticum]_x0001_TDW01648.1 nickel-dependent lactate racemase [Halanaerobium saccharolyticum]_x0001_TDX53046.1 nickel-dependent lactate racemase [Halanaerobium saccharolyticum]
#=GS WP_012992713.1/10-204 DE [subseq from] nickel-dependent lactate racemase [Mageeibacillus indolicus]_x0001_ADC91515.1 hypothetical protein HMPREF0868_0017 [Mageeibacillus indolicus UPII9-5]_x0001_KFA57020.1 transcriptional regulator [Mageeibacillus indolicus 0009-5]_x0001_PNH18478.1 transcriptional regulator [Mageeibacillus indolicus]
#=GS WP_072514783.1/8-213 DE [subseq from] nickel-dependent lactate racemase [Ndongobacter massiliensis]
#=GS KPK46983.1/7-209 DE [subseq from] hypothetical protein AMJ77_04510, partial [Dehalococcoidia bacterium SM23_28_2]
#=GS WP_002509030.1/7-206 DE [subseq from] nickel-dependent lactate racemase [Staphylococcus arlettae]_x0001_EJY96652.1 hypothetical protein SARL_01236 [Staphylococcus arlettae CVD059]
#=GS WP_128506779.1/12-202 DE [subseq from] nickel-dependent lactate racemase [Methanosarcina sp. MSH10X1]_x0001_RXA17843.1 nickel-dependent lactate racemase [Methanosarcina sp. MSH10X1]
#=GS WP_110323137.1/7-201 DE [subseq from] nickel-dependent lactate racemase [Hungatella effluvii]_x0001_PXX53847.1 nickel-dependent lactate racemase [Hungatella effluvii]
#=GS WP_117622569.1/7-201 DE [subseq from] nickel-dependent lactate racemase [Hungatella hathewayi]_x0001_RGM03754.1 nickel-dependent lactate racemase [Hungatella hathewayi]_x0001_RGO70552.1 nickel-dependent lactate racemase [Hungatella hathewayi]_x0001_RHM75825.1 nickel-dependent lactate racemase [Hungatella hathewayi]
#=GS WP_055657953.1/7-201 DE [subseq from] nickel-dependent lactate racemase [Hungatella hathewayi]_x0001_CUO82958.1 transcriptional regulator [Hungatella hathewayi]
#=GS WP_145087003.1/9-200 DE [subseq from] nickel-dependent lactate racemase [Sedimentibacter saalensis]_x0001_TWH76433.1 nickel-dependent lactate racemase [Sedimentibacter saalensis]
#=GS WP_009618295.1/8-204 DE [subseq from] nickel-dependent lactate racemase [Desulfosporosinus sp. OT]_x0001_EGW39475.1 hypothetical protein DOT_2528 [Desulfosporosinus sp. OT]
#=GS WP_107542860.1/7-206 DE [subseq from] nickel-dependent lactate racemase [Staphylococcus xylosus]_x0001_PTH94632.1 nickel-dependent lactate racemase [Staphylococcus xylosus]_x0001_QDW88089.1 nickel-dependent lactate racemase [Staphylococcus xylosus]
#=GS WP_034928719.1/8-203 DE [subseq from] nickel-dependent lactate racemase [Erysipelotrichaceae bacterium NK3D112]
#=GS SKC34683.1/8-214 DE [subseq from] Nickel-dependent lactate racemase [[Eubacterium] yurii]
#=GS WP_103388235.1/7-206 DE [subseq from] nickel-dependent lactate racemase [Staphylococcus arlettae]_x0001_PNZ54419.1 hypothetical protein CD036_06500 [Staphylococcus arlettae]_x0001_SUJ08589.1 Domain of uncharacterised function (DUF2088) [Staphylococcus arlettae]_x0001_GEQ00286.1 hypothetical protein SAR03_13230 [Staphylococcus arlettae]
#=GS WP_048176412.1/12-202 DE [subseq from] nickel-dependent lactate racemase [Methanosarcina barkeri]_x0001_AKJ38420.1 hypothetical protein MCM1_1370 [Methanosarcina barkeri CM1]
#=GS PWM54873.1/8-212 DE [subseq from] nickel-dependent lactate racemase [Ruminococcaceae bacterium]
#=GS WP_093795095.1/8-212 DE [subseq from] nickel-dependent lactate racemase [Sporomusa acidovorans]_x0001_SDE81304.1 Nickel-dependent lactate racemase [Sporomusa acidovorans]_x0001_OZC22222.1 hypothetical protein SPACI_15730 [Sporomusa acidovorans DSM 3132]
#=GS TFG24674.1/5-210 DE [subseq from] nickel-dependent lactate racemase [Candidatus Lokiarchaeota archaeon]
#=GS SDF53701.1/3-201 DE [subseq from] Nickel-dependent lactate racemase [Desulfovibrio legallii]
#=GS WP_119483873.1/7-206 DE [subseq from] nickel-dependent lactate racemase [Staphylococcus gallinarum]_x0001_RIP37058.1 nickel-dependent lactate racemase [Staphylococcus gallinarum]
#=GS TET86979.1/14-216 DE [subseq from] nickel-dependent lactate racemase [Desulfobacteraceae bacterium]
#=GS WP_124753566.1/7-207 DE [subseq from] nickel-dependent lactate racemase [Staphylococcus capitis]_x0001_RQX45686.1 nickel-dependent lactate racemase [Staphylococcus capitis]
#=GS WP_092945743.1/7-203 DE [subseq from] nickel-dependent lactate racemase [Ruminococcaceae bacterium YRB3002]_x0001_SCW63742.1 Nickel-dependent lactate racemase [Ruminococcaceae bacterium YRB3002]
#=GS WP_130862708.1/7-204 DE [subseq from] nickel-dependent lactate racemase [Bacilliculturomica massiliensis]
#=GS WP_092153420.1/8-206 DE [subseq from] nickel-dependent lactate racemase [Desulfovibrio legallii]
#=GS KPV62718.1/8-209 DE [subseq from] hypothetical protein AOA65_1656 [Candidatus Bathyarchaeota archaeon BA1]
#=GS WP_051498585.1/18-219 DE [subseq from] nickel-dependent lactate racemase [Moorella thermoacetica]
#=GS WP_002602058.1/7-201 DE [subseq from] nickel-dependent lactate racemase [Hungatella hathewayi]_x0001_ENY97253.1 hypothetical protein HMPREF1093_02266 [[Clostridium] hathewayi 12489931]
#=GS WP_029467560.1/7-201 DE [subseq from] nickel-dependent lactate racemase [Hungatella hathewayi]_x0001_RGD72311.1 nickel-dependent lactate racemase [Hungatella hathewayi]
#=GS WP_117633230.1/7-201 DE [subseq from] nickel-dependent lactate racemase [Hungatella hathewayi]_x0001_RGJ05453.1 nickel-dependent lactate racemase [Hungatella hathewayi]_x0001_RGK90222.1 nickel-dependent lactate racemase [Hungatella hathewayi]_x0001_RHC45514.1 nickel-dependent lactate racemase [Hungatella hathewayi]
#=GS WP_119613519.1/7-206 DE [subseq from] nickel-dependent lactate racemase [Staphylococcus xylosus]_x0001_RIM79445.1 nickel-dependent lactate racemase [Staphylococcus xylosus]
#=GS WP_103226612.1/7-210 DE [subseq from] nickel-dependent lactate racemase [Clostridium sp. chh4-2]_x0001_PNV63283.1 lactate racemization operon protein LarA [Clostridium sp. chh4-2]
#=GS WP_151508324.1/7-206 DE [subseq from] nickel-dependent lactate racemase [Staphylococcus sp. CH99b_3]_x0001_KAB2477839.1 nickel-dependent lactate racemase [Staphylococcus sp. CH99b_3]
#=GS WP_075757624.1/9-208 DE [subseq from] nickel-dependent lactate racemase [Sporomusa sphaeroides]_x0001_OLS54691.1 hypothetical protein SPSPH_40240 [Sporomusa sphaeroides DSM 2875]_x0001_CVK20921.1 hypothetical protein SSPH_03593 [Sporomusa sphaeroides DSM 2875]
#=GS PIP36132.1/10-207 DE [subseq from] hypothetical protein COX20_07495 [Desulfobacterales bacterium CG23_combo_of_CG06-09_8_20_14_all_52_9]_x0001_PIU49976.1 hypothetical protein COS92_03850 [Desulfobacterales bacterium CG07_land_8_20_14_0_80_52_14]
#=GS OHB33616.1/5-198 DE [subseq from] hypothetical protein A2X79_00910 [Desulfuromonadaceae bacterium GWB2_53_15]
#=GS WP_014271683.1/7-211 DE [subseq from] nickel-dependent lactate racemase [Sphaerochaeta pleomorpha]_x0001_AEV30844.1 hypothetical protein SpiGrapes_3097 [Sphaerochaeta pleomorpha str. Grapes]
#=GS TET71167.1/13-216 DE [subseq from] nickel-dependent lactate racemase [Candidatus Bathyarchaeota archaeon]
#=GS WP_048141371.1/13-202 DE [subseq from] MULTISPECIES: nickel-dependent lactate racemase [unclassified Methanosarcina]_x0001_KKG12781.1 transcriptional regulator [Methanosarcina sp. 2.H.T.1A.15]_x0001_KKG15090.1 transcriptional regulator [Methanosarcina sp. 2.H.T.1A.3]_x0001_KKG20789.1 transcriptional regulator [Methanosarcina sp. 2.H.T.1A.8]_x0001_KKG22106.1 transcriptional regulator [Methano…
#=GS WP_110062950.1/7-207 DE [subseq from] nickel-dependent lactate racemase [Bacillus oceanisediminis]_x0001_PWW31973.1 nickel-dependent lactate racemase [Bacillus oceanisediminis]
#=GS WP_009141027.1/8-211 DE [subseq from] nickel-dependent lactate racemase [Collinsella tanakaei]_x0001_EGX71604.1 hypothetical protein HMPREF9452_00992 [Collinsella tanakaei YIT 12063]
#=GS WP_148460091.1/8-215 DE [subseq from] nickel-dependent lactate racemase [Lachnospiraceae bacterium]
#=GS TEU13147.1/10-213 DE [subseq from] nickel-dependent lactate racemase [Candidatus Bathyarchaeota archaeon]
#=GS WP_118271645.1/8-212 DE [subseq from] nickel-dependent lactate racemase [Collinsella intestinalis]_x0001_RHD56596.1 nickel-dependent lactate racemase [Collinsella intestinalis]
#=GS WP_152946637.1/6-211 DE [subseq from] nickel-dependent lactate racemase [Desulfofundulus thermobenzoicus]
#=GS WP_028307704.1/8-203 DE [subseq from] nickel-dependent lactate racemase [Desulfitibacter alkalitolerans]
#=GS WP_095643961.1/12-202 DE [subseq from] nickel-dependent lactate racemase [Methanosarcina spelaei]_x0001_PAV13241.1 transcriptional regulator [Methanosarcina spelaei]
#=GS RXG62630.1/10-193 DE [subseq from] DUF2088 domain-containing protein, partial [Candidatus Atribacteria bacterium 1244-E10-H5-B2]
#=GS PWL87774.1/7-203 DE [subseq from] nickel-dependent lactate racemase [Clostridia bacterium]
#=GS GAF25092.1/60-261 DE [subseq from] uncharacterized conserved protein [Moorella thermoacetica Y72]
#=GS WP_038668604.1/9-206 DE [subseq from] nickel-dependent lactate racemase [Pelosinus sp. UFO1]_x0001_AIF50547.1 Protein of unknown function DUF2088 [Pelosinus sp. UFO1]
#=GS WP_141334614.1/7-206 DE [subseq from] nickel-dependent lactate racemase [Paenibacillus sp. tmac-D7]
#=GS WP_026395074.1/7-212 DE [subseq from] nickel-dependent lactate racemase [Acetobacterium dehalogenans]
#=GS WP_150358758.1/8-205 DE [subseq from] nickel-dependent lactate racemase [Clostridium sp. HV4-5-A1G]_x0001_KAA8666586.1 nickel-dependent lactate racemase [Clostridium sp. HV4-5-A1G]
#=GS WP_132079000.1/10-212 DE [subseq from] nickel-dependent lactate racemase [Anaerospora hongkongensis]_x0001_TCL37827.1 nickel-dependent lactate racemase [Anaerospora hongkongensis]
#=GS WP_127606465.1/7-206 DE [subseq from] nickel-dependent lactate racemase [Paenibacillus validus]
#=GS WP_114458781.1/8-209 DE [subseq from] MULTISPECIES: nickel-dependent lactate racemase [unclassified Halanaerobium]
#=GS RCW41691.1/9-210 DE [subseq from] nickel-dependent lactate racemase [Halanaerobium sp. MA284_MarDTE_T2]_x0001_RCW79476.1 nickel-dependent lactate racemase [Halanaerobium sp. DL-01]
#=GS WP_014757191.1/10-203 DE [subseq from] nickel-dependent lactate racemase [Thermoanaerobacterium aotearoense]_x0001_AFK85268.1 Protein of unknown function DUF2088 [Thermoanaerobacterium saccharolyticum JW/SL-YS485]_x0001_ETO39840.1 hypothetical protein V518_0049 [Thermoanaerobacterium aotearoense SCUT27]
#=GS WP_088536846.1/5-202 DE [subseq from] nickel-dependent lactate racemase [Geobacter sp. DSM 9736]
#=GS WP_090936606.1/8-208 DE [subseq from] nickel-dependent lactate racemase [Pelosinus propionicus]_x0001_SFL76975.1 Nickel-dependent lactate racemase [Pelosinus propionicus DSM 13327]
#=GS WP_150200626.1/10-203 DE [subseq from] nickel-dependent lactate racemase [Thermoanaerobacterium thermosaccharolyticum]_x0001_KAA5807439.1 nickel-dependent lactate racemase [Thermoanaerobacterium thermosaccharolyticum]
#=GS WP_099253119.1/10-203 DE [subseq from] nickel-dependent lactate racemase [Thermoanaerobacterium thermosaccharolyticum]_x0001_PHO07217.1 transcriptional regulator [Thermoanaerobacterium thermosaccharolyticum]
#=GS SNB47325.1/11-208 DE [subseq from] Nickel-dependent lactate racemase [Geobacter sp. DSM 9736]
#=GS WP_144538791.1/7-207 DE [subseq from] nickel-dependent lactate racemase [Bacillus oceanisediminis]_x0001_TWH90625.1 nickel-dependent lactate racemase [Bacillus oceanisediminis]
#=GS OEU42273.1/12-201 DE [subseq from] transcriptional regulator [Methanosarcina sp. Ant1]
#=GS WP_045143758.1/8-214 DE [subseq from] nickel-dependent lactate racemase [Clostridium butyricum]
#=GS WP_044963040.1/8-211 DE [subseq from] nickel-dependent lactate racemase [Clostridiaceae bacterium MS3]
#=GS WP_083048116.1/10-212 DE [subseq from] nickel-dependent lactate racemase [Marispirochaeta aestuarii]_x0001_ORC37950.1 hypothetical protein B4O97_02840 [Marispirochaeta aestuarii]
#=GS WP_092592961.1/8-203 DE [subseq from] nickel-dependent lactate racemase [Acidaminobacter hydrogenoformans]_x0001_SCZ81796.1 Nickel-dependent lactate racemase [Acidaminobacter hydrogenoformans DSM 2784]
#=GS WP_048036914.1/12-202 DE [subseq from] nickel-dependent lactate racemase [Methanosarcina mazei]_x0001_AKB40963.1 Transcriptional regulator [Methanosarcina mazei WWM610]_x0001_AKB62258.1 Transcriptional regulator [Methanosarcina mazei SarPi]_x0001_AKB69255.1 Transcriptional regulator [Methanosarcina mazei LYC]_x0001_AKB71939.1 Transcriptional regulator [Methanosarcina mazei C16]_x0001_KKG0130…
#=GS WP_107553405.1/7-206 DE [subseq from] nickel-dependent lactate racemase [Staphylococcus succinus]_x0001_PTI79615.1 nickel-dependent lactate racemase [Staphylococcus succinus]
#=GS WP_094044630.1/10-203 DE [subseq from] nickel-dependent lactate racemase [Thermoanaerobacterium thermosaccharolyticum]_x0001_OXT08456.1 transcriptional regulator [Thermoanaerobacterium thermosaccharolyticum]
#=GS WP_135550444.1/7-206 DE [subseq from] nickel-dependent lactate racemase [Paenibacillus sp. R196]
#=GS WP_004093730.1/10-208 DE [subseq from] nickel-dependent lactate racemase [Acetonema longum]_x0001_EGO64769.1 hypothetical protein ALO_05765 [Acetonema longum DSM 6540]
#=GS OXS26456.1/7-212 DE [subseq from] lactate racemization operon protein LarA [Acetobacterium sp. MES1]
#=GS WP_094604550.1/10-212 DE [subseq from] nickel-dependent lactate racemase [Sporomusa silvacetica]_x0001_OZC19490.1 hypothetical protein SPSIL_21200 [Sporomusa silvacetica DSM 10669]
#=GS WP_014826025.1/8-203 DE [subseq from] nickel-dependent lactate racemase [Desulfosporosinus acidiphilus]_x0001_AFM40016.1 hypothetical protein Desaci_0971 [Desulfosporosinus acidiphilus SJ4]
#=GS PNZ57929.1/7-206 DE [subseq from] hypothetical protein CD110_10740 [Staphylococcus succinus subsp. casei]
#=GS WP_145095648.1/10-212 DE [subseq from] nickel-dependent lactate racemase [Sporomusa sp. KB1]_x0001_TWH47129.1 nickel-dependent lactate racemase [Sporomusa sp. KB1]
#=GS KPJ57856.1/7-210 DE [subseq from] hypothetical protein AMS15_09530 [Planctomycetes bacterium DG_23]
#=GS WP_117793995.1/9-211 DE [subseq from] MULTISPECIES: nickel-dependent lactate racemase [unclassified Collinsella]_x0001_RGJ69685.1 nickel-dependent lactate racemase [Collinsella sp. TM05-38]_x0001_RHJ39960.1 nickel-dependent lactate racemase [Collinsella sp. AM10-48]_x0001_RHJ41079.1 nickel-dependent lactate racemase [Collinsella sp. AM10-32]_x0001_RHJ45804.1 nickel-dependent lactate racemase…
#=GS WP_078684076.1/7-204 DE [subseq from] nickel-dependent lactate racemase [Desulfovibrio bizertensis]_x0001_SKA67122.1 Nickel-dependent lactate racemase [Desulfovibrio bizertensis DSM 18034]
#=GS WP_148638469.1/7-212 DE [subseq from] nickel-dependent lactate racemase [Acetobacterium wieringae]_x0001_TYC83910.1 nickel-dependent lactate racemase [Acetobacterium wieringae]
#=GS WP_014183276.1/8-204 DE [subseq from] nickel-dependent lactate racemase [Desulfosporosinus orientis]_x0001_AET66451.1 hypothetical protein Desor_0768 [Desulfosporosinus orientis DSM 765]
#=GS WP_028507250.1/7-202 DE [subseq from] nickel-dependent lactate racemase [Ruminococcaceae bacterium AB4001]
#=GS GAK61001.1/7-203 DE [subseq from] hypothetical protein U27_00899 [Candidatus Vecturithrix granuli]
#=GS EAX48751.1/10-212 DE [subseq from] conserved hypothetical protein [Thermosinus carboxydivorans Nor1]
#=GS WP_040682869.1/12-214 DE [subseq from] nickel-dependent lactate racemase [Thermosinus carboxydivorans]
#=GS KKM09132.1/8-210 DE [subseq from] hypothetical protein SY88_20550 [Clostridiales bacterium PH28_bin88]
#=GS WP_138374571.1/45-247 DE [subseq from] nickel-dependent lactate racemase [Collinsella aerofaciens]
#=GS RII28750.1/5-200 DE [subseq from] hypothetical protein CXR31_02410 [Geobacter sp.]
#=GS OGU04055.1/5-201 DE [subseq from] hypothetical protein A2X82_04975 [Geobacteraceae bacterium GWC2_55_20]
#=GS OGU24124.1/5-201 DE [subseq from] hypothetical protein A2X85_12510 [Geobacteraceae bacterium GWF2_54_21]
#=GS WP_072852378.1/7-203 DE [subseq from] nickel-dependent lactate racemase [Lactonifactor longoviformis]_x0001_SHF11509.1 Nickel-dependent lactate racemase [Lactonifactor longoviformis DSM 17459]_x0001_POP35012.1 DUF2088 domain-containing protein [Lactonifactor longoviformis]
#=GS RKU18309.1/7-210 DE [subseq from] hypothetical protein C6503_09680 [Candidatus Poribacteria bacterium]
#=GS RLG28721.1/7-203 DE [subseq from] transcriptional regulator, partial [Methanosarcinales archaeon]
#=GS WP_107373747.1/7-206 DE [subseq from] nickel-dependent lactate racemase [Staphylococcus arlettae]_x0001_PTH34437.1 nickel-dependent lactate racemase [Staphylococcus arlettae]_x0001_PTH48787.1 nickel-dependent lactate racemase [Staphylococcus arlettae]_x0001_PTH61106.1 nickel-dependent lactate racemase [Staphylococcus arlettae]_x0001_PTH67333.1 nickel-dependent lactate racemase [Staphylococcu…
#=GS PWM32577.1/8-212 DE [subseq from] nickel-dependent lactate racemase [Coriobacteriia bacterium]
#=GS WP_117204241.1/9-211 DE [subseq from] nickel-dependent lactate racemase [Olsenella sp. KCTC 15699]
#=GS WP_142019300.1/7-206 DE [subseq from] nickel-dependent lactate racemase [Staphylococcus arlettae]_x0001_BBK27141.1 hypothetical protein SAP2_03250 [Staphylococcus arlettae]
#=GS WP_026582320.1/8-208 DE [subseq from] nickel-dependent lactate racemase [Bacillus sp. J33]
#=GS WP_071521324.1/18-219 DE [subseq from] nickel-dependent lactate racemase [Moorella thermoacetica]
#=GS WP_117778829.1/9-211 DE [subseq from] MULTISPECIES: nickel-dependent lactate racemase [unclassified Collinsella]_x0001_RGU43359.1 nickel-dependent lactate racemase [Collinsella sp. AF16-8]_x0001_RHA20375.1 nickel-dependent lactate racemase [Collinsella sp. AM44-11]
#=GS WP_117807847.1/9-211 DE [subseq from] MULTISPECIES: nickel-dependent lactate racemase [unclassified Collinsella]_x0001_RGT66698.1 nickel-dependent lactate racemase [Collinsella sp. AF18-33LB]_x0001_RHE50641.1 nickel-dependent lactate racemase [Collinsella sp. AM28-11LB]
#=GS WP_118066398.1/9-211 DE [subseq from] MULTISPECIES: nickel-dependent lactate racemase [unclassified Collinsella]_x0001_RGX53731.1 nickel-dependent lactate racemase [Collinsella sp. AF02-46-1]_x0001_RHC93398.1 nickel-dependent lactate racemase [Collinsella sp. AM33-4BH]_x0001_RHI09422.1 nickel-dependent lactate racemase [Collinsella sp. AM16-21]
#=GS WP_117734679.1/9-211 DE [subseq from] MULTISPECIES: nickel-dependent lactate racemase [unclassified Collinsella]_x0001_RGK83587.1 nickel-dependent lactate racemase [Collinsella sp. TF09-1AT]_x0001_RGM75631.1 nickel-dependent lactate racemase [Collinsella sp. OM07-12]_x0001_RGT46812.1 nickel-dependent lactate racemase [Collinsella sp. AF18-8LB]_x0001_RGT51209.1 nickel-dependent lactate racema…
#=GS RPH49949.1/10-210 DE [subseq from] nickel-dependent lactate racemase [Desulfobacteraceae bacterium]
#=GS WP_092074815.1/8-206 DE [subseq from] nickel-dependent lactate racemase [Dendrosporobacter quercicolus]_x0001_SDN15366.1 Nickel-dependent lactate racemase [Dendrosporobacter quercicolus]
#=GS WP_011034227.1/12-202 DE [subseq from] nickel-dependent lactate racemase [Methanosarcina mazei]_x0001_AAM31998.1 conserved protein [Methanosarcina mazei Go1]_x0001_AKB65594.1 Transcriptional regulator [Methanosarcina mazei S-6]
#=GS PLX81625.1/6-199 DE [subseq from] hypothetical protein C0616_04720 [Desulfuromonas sp.]
#=GS KUO70487.1/8-203 DE [subseq from] hypothetical protein APF81_23450 [Desulfosporosinus sp. BRH_c37]
#=GS WP_118755251.1/8-201 DE [subseq from] MULTISPECIES: nickel-dependent lactate racemase [Clostridiales]_x0001_RHR54059.1 nickel-dependent lactate racemase [Clostridium sp. AF18-27]
#=GS WP_153739386.1/8-214 DE [subseq from] nickel-dependent lactate racemase [Clostridium butyricum]_x0001_QGH22768.1 nickel-dependent lactate racemase [Clostridium butyricum]_x0001_QGH26810.1 nickel-dependent lactate racemase [Clostridium butyricum]
#=GS WP_112368982.1/7-206 DE [subseq from] nickel-dependent lactate racemase [Staphylococcus arlettae]_x0001_RBA03937.1 hypothetical protein DOD23_0700 [Staphylococcus arlettae]_x0001_RBA04859.1 hypothetical protein DOD22_1088 [Staphylococcus arlettae]_x0001_RBA07420.1 hypothetical protein DOD24_1046 [Staphylococcus arlettae]
#=GS WP_079491227.1/7-204 DE [subseq from] nickel-dependent lactate racemase [Maledivibacter halophilus]_x0001_SKC64852.1 Nickel-dependent lactate racemase [Maledivibacter halophilus]
#=GS WP_043852721.1/8-214 DE [subseq from] nickel-dependent lactate racemase [Clostridium butyricum]_x0001_KIU07503.1 transcriptional regulator [Clostridium butyricum]_x0001_RGR42987.1 nickel-dependent lactate racemase [Clostridium butyricum]_x0001_QCJ05077.1 nickel-dependent lactate racemase [Clostridium butyricum]_x0001_GEQ19061.1 hypothetical protein CBU01nite_36970 [Clostridium butyricum]_x00…
#=GS WP_138377920.1/9-212 DE [subseq from] nickel-dependent lactate racemase [Collinsella bouchesdurhonensis]
#=GS WP_075671986.1/11-213 DE [subseq from] nickel-dependent lactate racemase [Anaerostipes sp. 992a]_x0001_OLR60923.1 lactate racemization operon protein LarA [Anaerostipes sp. 992a]
#=GS CDD22289.1/8-212 DE [subseq from] putative uncharacterized protein [Firmicutes bacterium CAG:313]
#=GS WP_118270421.1/17-219 DE [subseq from] nickel-dependent lactate racemase [Collinsella sp. AM15-2]_x0001_RHI28442.1 nickel-dependent lactate racemase [Collinsella sp. AM15-2]
#=GS WP_118653109.1/8-212 DE [subseq from] nickel-dependent lactate racemase [Collinsella sp. AF08-23]_x0001_RHS40808.1 nickel-dependent lactate racemase [Collinsella sp. AF08-23]
#=GS WP_011393426.1/18-219 DE [subseq from] nickel-dependent lactate racemase [Moorella thermoacetica]_x0001_YP_430769.1 hypothetical protein Moth_1926 [Moorella thermoacetica ATCC 39073]_x0001_ABC20226.1 conserved hypothetical protein [Moorella thermoacetica ATCC 39073]_x0001_TYO86437.1 nickel-dependent lactate racemase [Moorella thermoacetica]
#=GS VWL89888.1/9-211 DE [subseq from] Uncharacterised protein [Collinsella aerofaciens]
#=GS WP_035136844.1/9-211 DE [subseq from] nickel-dependent lactate racemase [Collinsella sp. 4_8_47FAA]_x0001_KGI75617.1 hypothetical protein HMPREF9463_00403 [Collinsella sp. 4_8_47FAA]
#=GS WP_117647964.1/9-211 DE [subseq from] MULTISPECIES: nickel-dependent lactate racemase [Collinsella]_x0001_RGJ10662.1 nickel-dependent lactate racemase [Collinsella sp. TM09-10AT]_x0001_RHB19830.1 nickel-dependent lactate racemase [Collinsella sp. AM40-7AC]_x0001_RHF96529.1 nickel-dependent lactate racemase [Collinsella sp. AM23-17]_x0001_RHH37168.1 nickel-dependent lactate racemase [Collinse…
#=GS WP_118205180.1/9-211 DE [subseq from] nickel-dependent lactate racemase [Collinsella sp. AM17-1]_x0001_RHH73439.1 nickel-dependent lactate racemase [Collinsella sp. AM17-1]
#=GS RKU06756.1/7-210 DE [subseq from] hypothetical protein C6501_18490 [Candidatus Poribacteria bacterium]
#=GS CUO87381.1/9-211 DE [subseq from] Domain of uncharacterised function (DUF2088) [Collinsella aerofaciens]
#=GS WP_048051049.1/12-202 DE [subseq from] nickel-dependent lactate racemase [Methanosarcina soligelidi]
#=GS WP_022093875.1/9-211 DE [subseq from] nickel-dependent lactate racemase [Collinsella aerofaciens]_x0001_CDA36385.1 uncharacterized protein BN511_00112 [Collinsella sp. CAG:166]_x0001_CUN44439.1 Domain of uncharacterised function (DUF2088) [Collinsella aerofaciens]_x0001_CUN88199.1 Domain of uncharacterised function (DUF2088) [Collinsella aerofaciens]_x0001_SUY68121.1 Domain of uncharacterise…
#=GS WP_058141896.1/8-214 DE [subseq from] nickel-dependent lactate racemase [Clostridium butyricum]_x0001_ALP90232.1 lactate racemization operon protein LarA [Clostridium butyricum]_x0001_ALS16686.1 lactate racemization operon protein LarA [Clostridium butyricum]_x0001_ANF13849.1 lactate racemization operon protein LarA [Clostridium butyricum]_x0001_AOR93917.1 lactate racemization operon protein…
#=GS VBB07057.1/8-206 DE [subseq from] Hypothetical protein LUCI_2301 [Lucifera butyrica]
#=GS WP_035762995.1/8-214 DE [subseq from] nickel-dependent lactate racemase [Clostridium butyricum]_x0001_BBK77126.1 hypothetical protein Cbu04g_21340 [Clostridium butyricum]_x0001_GEQ25395.1 hypothetical protein CBU03nite_18180 [Clostridium butyricum]
#=GS WP_070779429.1/8-214 DE [subseq from] nickel-dependent lactate racemase [Clostridium sp. HMSC19A10]_x0001_OFS26132.1 lactate racemization operon protein LarA [Clostridium sp. HMSC19A10]_x0001_AXB84615.1 nickel-dependent lactate racemase [Clostridium butyricum]
#=GS WP_122628053.1/9-207 DE [subseq from] nickel-dependent lactate racemase [Lucifera butyrica]
#=GS WP_118080862.1/17-219 DE [subseq from] nickel-dependent lactate racemase [Collinsella sp. AM34-10]_x0001_RHC91390.1 nickel-dependent lactate racemase [Collinsella sp. AM34-10]
#=GS WP_061859015.1/9-203 DE [subseq from] nickel-dependent lactate racemase [Clostridium colicanis]_x0001_KYH28079.1 hypothetical protein CLCOL_22130 [Clostridium colicanis DSM 13634]
#=GS WP_007289569.1/10-211 DE [subseq from] nickel-dependent lactate racemase [Thermosinus carboxydivorans]_x0001_EAX47425.1 conserved hypothetical protein [Thermosinus carboxydivorans Nor1]
#=GS WP_117763587.1/9-211 DE [subseq from] nickel-dependent lactate racemase [Collinsella sp. TM10-22]_x0001_RGI66942.1 nickel-dependent lactate racemase [Collinsella sp. TM10-22]
#=GS WP_102342051.1/8-213 DE [subseq from] nickel-dependent lactate racemase [Galactobacillus timonensis]
#=GS WP_107435132.1/8-201 DE [subseq from] nickel-dependent lactate racemase [[Clostridium] lavalense]_x0001_PST32934.1 transcriptional regulator [[Clostridium] lavalense]
#=GS WP_117758234.1/45-247 DE [subseq from] MULTISPECIES: nickel-dependent lactate racemase [Collinsella]_x0001_RGT06340.1 nickel-dependent lactate racemase [Collinsella sp. AF19-7AC]_x0001_RGT33574.1 nickel-dependent lactate racemase [Collinsella sp. AF19-1LB]_x0001_RHE30277.1 nickel-dependent lactate racemase [Collinsella sp. AM29-10AC]_x0001_RHJ58711.1 nickel-dependent lactate racemase [Collin…
#=GS WP_099823351.1/8-216 DE [subseq from] nickel-dependent lactate racemase [Tatumella sp. OPLPL6]_x0001_PIJ43629.1 lactate racemization operon protein LarA [Tatumella sp. OPLPL6]
#=GS TAH59922.1/12-202 DE [subseq from] nickel-dependent lactate racemase [Methanosarcina mazei]
#=GS WP_085522255.1/8-208 DE [subseq from] nickel-dependent lactate racemase [Tuberibacillus sp. Marseille-P3662]
#=GS WP_004829285.1/8-211 DE [subseq from] nickel-dependent lactate racemase [Anaerococcus lactolyticus]_x0001_EEI86052.1 hypothetical protein HMPREF0072_1395 [Anaerococcus lactolyticus ATCC 51172]
#=GS WP_037326430.1/8-211 DE [subseq from] nickel-dependent lactate racemase [Anaerococcus lactolyticus]_x0001_KGF05130.1 lactate racemization operon protein LarA [Anaerococcus lactolyticus S7-1-13]
#=GS WP_117736206.1/45-247 DE [subseq from] MULTISPECIES: nickel-dependent lactate racemase [unclassified Collinsella]_x0001_RGM94369.1 nickel-dependent lactate racemase [Collinsella sp. OM06-18AC]_x0001_RHB82572.1 nickel-dependent lactate racemase [Collinsella sp. AM38-1BH]
#=GS KUK13425.1/9-210 DE [subseq from] hypothetical protein XD52_1290 [bacterium 42_11]
#=GS RKX52887.1/13-206 DE [subseq from] nickel-dependent lactate racemase [Thermotoga sp.]
#=GS WP_115596236.1/40-242 DE [subseq from] nickel-dependent lactate racemase [Collinsella aerofaciens]
#=GS WP_124785874.1/45-247 DE [subseq from] nickel-dependent lactate racemase [Collinsella aerofaciens]_x0001_AZH69010.1 lactate racemization operon protein LarA [Collinsella aerofaciens]
#=GS WP_118266182.1/45-247 DE [subseq from] nickel-dependent lactate racemase [Collinsella sp. AM20-15AC]_x0001_RHH03593.1 nickel-dependent lactate racemase [Collinsella sp. AM20-15AC]
#=GS WP_117799984.1/45-247 DE [subseq from] nickel-dependent lactate racemase [Collinsella sp. AM41-2BH]_x0001_RHB14936.1 nickel-dependent lactate racemase [Collinsella sp. AM41-2BH]
#=GS WP_117645927.1/45-247 DE [subseq from] nickel-dependent lactate racemase [Collinsella sp. TF12-2AT]_x0001_RGK25190.1 nickel-dependent lactate racemase [Collinsella sp. TF12-2AT]
#=GS WP_117563677.1/45-247 DE [subseq from] nickel-dependent lactate racemase [Collinsella sp. TM05-37]_x0001_RGJ71941.1 nickel-dependent lactate racemase [Collinsella sp. TM05-37]
#=GS WP_003428003.1/8-214 DE [subseq from] nickel-dependent lactate racemase [Clostridium butyricum]_x0001_EMU54406.1 transcriptional regulator [Clostridium butyricum DKU-01]
#=GS WP_117821330.1/45-247 DE [subseq from] MULTISPECIES: nickel-dependent lactate racemase [unclassified Collinsella]_x0001_RGS21408.1 nickel-dependent lactate racemase [Collinsella sp. AF23-6]_x0001_RGS21673.1 nickel-dependent lactate racemase [Collinsella sp. AF23-4AC]
#=GS WP_152067524.1/45-247 DE [subseq from] nickel-dependent lactate racemase [Collinsella aerofaciens]
#=GS WP_117757835.1/45-247 DE [subseq from] MULTISPECIES: nickel-dependent lactate racemase [Collinsella]_x0001_RGS93581.1 nickel-dependent lactate racemase [Collinsella sp. AF20-14LB]_x0001_RGX15500.1 nickel-dependent lactate racemase [Collinsella sp. AF04-24]_x0001_RGY36304.1 nickel-dependent lactate racemase [Collinsella sp. OF02-10]_x0001_RHM62754.1 nickel-dependent lactate racemase [Collinse…
#=GS WP_099432644.1/45-247 DE [subseq from] nickel-dependent lactate racemase [Collinsella aerofaciens]_x0001_ATP54701.1 lactate racemization operon protein LarA [Collinsella aerofaciens]
#=GS WP_117640036.1/45-247 DE [subseq from] MULTISPECIES: nickel-dependent lactate racemase [unclassified Collinsella]_x0001_RGJ53549.1 nickel-dependent lactate racemase [Collinsella sp. TM06-3]_x0001_RGW71165.1 nickel-dependent lactate racemase [Collinsella sp. AF11-11]
#=GS WP_089572654.1/45-247 DE [subseq from] MULTISPECIES: nickel-dependent lactate racemase [unclassified Collinsella]_x0001_RGL41605.1 nickel-dependent lactate racemase [Collinsella sp. TF06-6AC]
#=GS WP_082435477.1/45-247 DE [subseq from] nickel-dependent lactate racemase [Collinsella aerofaciens]
#=GS WP_006234785.1/45-247 DE [subseq from] nickel-dependent lactate racemase [Collinsella aerofaciens]_x0001_EBA40314.1 hypothetical protein COLAER_00839 [Collinsella aerofaciens ATCC 25986]
#=GS WP_099353134.1/7-204 DE [subseq from] nickel-dependent lactate racemase [Bacillus onubensis]
#=GS OEU48880.1/7-204 DE [subseq from] hypothetical protein BA871_00180 [Desulfuromonadales bacterium C00003096]
#=GS PKL54495.1/8-201 DE [subseq from] transcriptional regulator [Candidatus Methanoperedenaceae archaeon HGW-Methanoperedenaceae-1]
#=GS KUK38845.1/9-206 DE [subseq from] Uncharacterized protein XD68_1599 [Synergistales bacterium 54_24]
#=GS WP_046057358.1/8-214 DE [subseq from] MULTISPECIES: nickel-dependent lactate racemase [unclassified Clostridium]_x0001_KJZ83549.1 putative D-mannonate dehydrogenase [Clostridium sp. IBUN125C]_x0001_KJZ86962.1 putative D-mannonate dehydrogenase [Clostridium sp. IBUN22A]_x0001_KJZ95539.1 putative D-mannonate dehydrogenase [Clostridium sp. IBUN62F]_x0001_KJZ96051.1 hypothetical protein ClosIBUN…
#=GS WP_118321094.1/8-215 DE [subseq from] nickel-dependent lactate racemase [Clostridium sp. AM22-16AC]_x0001_SCI88988.1 Domain of uncharacterised function (DUF2088) [uncultured Clostridium sp.]_x0001_RHO05844.1 nickel-dependent lactate racemase [Clostridium sp. AM22-16AC]
#=GS TET96890.1/7-206 DE [subseq from] nickel-dependent lactate racemase [Anaerolineales bacterium]
#=GS WP_087287380.1/8-207 DE [subseq from] nickel-dependent lactate racemase [Pseudoflavonifractor sp. An184]_x0001_OUP58574.1 lactate racemization operon protein LarA [Pseudoflavonifractor sp. An184]
#=GS WP_118531912.1/8-215 DE [subseq from] nickel-dependent lactate racemase [Clostridium sp. OF03-18AA]_x0001_RHP68628.1 nickel-dependent lactate racemase [Clostridium sp. OF03-18AA]
#=GS WP_117583385.1/9-211 DE [subseq from] MULTISPECIES: nickel-dependent lactate racemase [Collinsella]_x0001_RGK64755.1 nickel-dependent lactate racemase [Collinsella sp. TF10-11AT]_x0001_RGM31692.1 nickel-dependent lactate racemase [Collinsella sp. OM08-14AT]_x0001_RGN70522.1 nickel-dependent lactate racemase [Collinsella sp. OM04-5]_x0001_RGW92896.1 nickel-dependent lactate racemase [Collinse…
#=GS WP_117797129.1/9-211 DE [subseq from] nickel-dependent lactate racemase [Collinsella sp. AM42-18AC]_x0001_RHA86357.1 nickel-dependent lactate racemase [Collinsella sp. AM42-18AC]
#=GS WP_114001173.1/9-213 DE [subseq from] nickel-dependent lactate racemase [Subdoligranulum sp. APC924/74]_x0001_RCH43163.1 lactate racemization operon protein LarA [Subdoligranulum sp. APC924/74]
#=GS WP_117634240.1/9-211 DE [subseq from] nickel-dependent lactate racemase [Collinsella sp. TF08-11AT]_x0001_RGL14876.1 nickel-dependent lactate racemase [Collinsella sp. TF08-11AT]
#=GS WP_118377008.1/9-211 DE [subseq from] nickel-dependent lactate racemase [Collinsella sp. AF37-9]_x0001_RHL37965.1 nickel-dependent lactate racemase [Collinsella sp. AF37-9]
#=GS VWL98851.1/9-212 DE [subseq from] Uncharacterised protein [Collinsella aerofaciens]
#=GS WP_027937518.1/12-212 DE [subseq from] nickel-dependent lactate racemase [Anaeroarcus burkinensis]
#=GS SCM82868.1/9-208 DE [subseq from] conserved hypothetical protein [uncultured Sporomusa sp.]
#=GS WP_015312496.1/10-203 DE [subseq from] nickel-dependent lactate racemase [Thermoanaerobacterium thermosaccharolyticum]_x0001_AGB20057.1 hypothetical protein Thethe_02491 [Thermoanaerobacterium thermosaccharolyticum M0795]
#=GS WP_117745662.1/9-211 DE [subseq from] nickel-dependent lactate racemase [Collinsella sp. TF05-9AC]_x0001_RGL73056.1 nickel-dependent lactate racemase [Collinsella sp. TF05-9AC]
#=GS WP_116577427.1/8-209 DE [subseq from] nickel-dependent lactate racemase [Candidatus Bathyarchaeota archaeon]_x0001_PVX26260.1 transcriptional regulator [Candidatus Bathyarchaeota archaeon]
#=GS WP_151129221.1/5-199 DE [subseq from] nickel-dependent lactate racemase [Geobacter sp. Red96]_x0001_KAB0664306.1 nickel-dependent lactate racemase [Geobacter sp. Red96]
#=GS WP_117773183.1/45-247 DE [subseq from] nickel-dependent lactate racemase [Collinsella sp. AF15-51]_x0001_RGU69302.1 nickel-dependent lactate racemase [Collinsella sp. AF15-51]
#=GS WP_117803638.1/45-247 DE [subseq from] MULTISPECIES: nickel-dependent lactate racemase [unclassified Collinsella]_x0001_RGJ83278.1 nickel-dependent lactate racemase [Collinsella sp. TM04-9]_x0001_RGJ93264.1 nickel-dependent lactate racemase [Collinsella sp. TM04-29]
#=GS WP_109642027.1/7-202 DE [subseq from] MULTISPECIES: nickel-dependent lactate racemase [unclassified Ruminococcaceae (miscellaneous)]_x0001_PWJ70341.1 nickel-dependent lactate racemase [Ruminococcaceae bacterium R-25]_x0001_SUQ10820.1 Nickel-dependent lactate racemase [Ruminococcaceae bacterium]
#=GS WP_117655512.1/9-211 DE [subseq from] nickel-dependent lactate racemase [Collinsella sp. TF11-5AC]_x0001_RGK38633.1 nickel-dependent lactate racemase [Collinsella sp. TF11-5AC]
#=GS WP_011138103.1/7-206 DE [subseq from] nickel-dependent lactate racemase [Wolinella succinogenes]_x0001_CAE09303.1 conserved hypothetical protein [Wolinella succinogenes]_x0001_VEG81516.1 Domain of uncharacterised function (DUF2088) [Wolinella succinogenes]
#=GS WP_092370209.1/8-201 DE [subseq from] nickel-dependent lactate racemase [[Clostridium] lavalense]_x0001_SEU15165.1 Nickel-dependent lactate racemase [[Clostridium] lavalense]
#=GS PLX82996.1/8-200 DE [subseq from] hypothetical protein C0617_12955 [Desulfuromonas sp.]
#=GS WP_069590778.1/18-219 DE [subseq from] nickel-dependent lactate racemase [Moorella thermoacetica]
#=GS WP_117855509.1/9-211 DE [subseq from] nickel-dependent lactate racemase [Collinsella sp. AF14-35]_x0001_RGV41610.1 nickel-dependent lactate racemase [Collinsella sp. AF14-35]
#=GS WP_093914366.1/7-203 DE [subseq from] nickel-dependent lactate racemase [Succiniclasticum ruminis]_x0001_SFE89796.1 Nickel-dependent lactate racemase [Succiniclasticum ruminis DSM 9236]
#=GS WP_034449011.1/7-202 DE [subseq from] nickel-dependent lactate racemase [Butyrivibrio sp. AE2032]
#=GS RLC95771.1/7-209 DE [subseq from] nickel-dependent lactate racemase, partial [Chloroflexi bacterium]
#=GS WP_117638253.1/45-247 DE [subseq from] nickel-dependent lactate racemase [Collinsella sp. TF07-1]_x0001_RGL30294.1 nickel-dependent lactate racemase [Collinsella sp. TF07-1]
#=GS SHH80716.1/15-210 DE [subseq from] Nickel-dependent lactate racemase [Desulfofustis glycolicus DSM 9705]
#=GS TRO48695.1/8-208 DE [subseq from] nickel-dependent lactate racemase, partial [Candidatus Bathyarchaeota archaeon]
#=GS WP_087315124.1/7-213 DE [subseq from] nickel-dependent lactate racemase [Eubacterium sp. An11]_x0001_OUQ66026.1 lactate racemization operon protein LarA [Eubacterium sp. An11]
#=GS WP_071432010.1/8-212 DE [subseq from] nickel-dependent lactate racemase [Angelakisella massiliensis]
#=GS WP_148332452.1/9-211 DE [subseq from] nickel-dependent lactate racemase [Coriobacteriaceae bacterium]
#=GS WP_117790213.1/9-211 DE [subseq from] nickel-dependent lactate racemase [Collinsella sp. AM43-1]_x0001_RHA72389.1 nickel-dependent lactate racemase [Collinsella sp. AM43-1]
#=GS PKL24647.1/7-211 DE [subseq from] lactate racemization operon protein LarA [Spirochaetae bacterium HGW-Spirochaetae-3]
#=GS VWM23952.1/8-212 DE [subseq from] Uncharacterised protein [Collinsella intestinalis]
#=GS WP_152076603.1/45-248 DE [subseq from] nickel-dependent lactate racemase [Collinsella aerofaciens]
#=GS KGF11980.1/9-209 DE [subseq from] transcriptional regulator [Tissierellia bacterium S5-A11]
#=GS WP_135546473.1/8-203 DE [subseq from] nickel-dependent lactate racemase [Desulfosporosinus fructosivorans]_x0001_TGE38431.1 nickel-dependent lactate racemase [Desulfosporosinus fructosivorans]
#=GS WP_118682211.1/7-209 DE [subseq from] nickel-dependent lactate racemase [Eisenbergiella sp. OF01-20]_x0001_RHP83110.1 nickel-dependent lactate racemase [Eisenbergiella sp. OF01-20]
#=GS CDB26910.1/7-202 DE [subseq from] putative uncharacterized protein [Oscillibacter sp. CAG:241]_x0001_PWM97502.1 nickel-dependent lactate racemase [Oscillibacter sp.]_x0001_PWM97646.1 nickel-dependent lactate racemase [Oscillibacter sp.]
#=GS WP_116224892.1/7-203 DE [subseq from] nickel-dependent lactate racemase [Pelolinea submarina]_x0001_BBB47668.1 hypothetical protein Pelsub_P0895 [Pelolinea submarina]_x0001_REG11776.1 nickel-dependent lactate racemase [Pelolinea submarina]
#=GS WP_013788846.1/10-203 DE [subseq from] nickel-dependent lactate racemase [Thermoanaerobacterium xylanolyticum]_x0001_AEF18116.1 Protein of unknown function DUF2088 [Thermoanaerobacterium xylanolyticum LX-11]
#=GS WP_085113048.1/10-203 DE [subseq from] nickel-dependent lactate racemase [Thermoanaerobacterium sp. PSU-2]_x0001_ORX22913.1 transcriptional regulator [Thermoanaerobacterium sp. PSU-2]
#=GS WP_084540585.1/35-230 DE [subseq from] nickel-dependent lactate racemase [Desulfofustis glycolicus]
#=GS WP_105302641.1/8-213 DE [subseq from] nickel-dependent lactate racemase [Anaerolactibacter massiliensis]
#=GS WP_132775690.1/10-203 DE [subseq from] nickel-dependent lactate racemase [Thermohydrogenium kirishiense]_x0001_TCW35017.1 nickel-dependent lactate racemase [Thermohydrogenium kirishiense]
#=GS PKP58527.1/5-205 DE [subseq from] transcriptional regulator, partial [Candidatus Atribacteria bacterium HGW-Atribacteria-1]
#=GS WP_132078068.1/8-207 DE [subseq from] nickel-dependent lactate racemase [Anaerospora hongkongensis]_x0001_TCL38289.1 nickel-dependent lactate racemase [Anaerospora hongkongensis]
#=GS WP_075364184.1/7-203 DE [subseq from] nickel-dependent lactate racemase [Desulfosporosinus sp. OL]_x0001_OLN32723.1 Transcriptional regulator [Desulfosporosinus sp. OL]
#=GS WP_120178454.1/9-211 DE [subseq from] nickel-dependent lactate racemase [Olsenella sp. GAM18]
#=GS WP_025773106.1/9-207 DE [subseq from] nickel-dependent lactate racemase [Moorella thermoacetica]
#=GS WP_124229981.1/8-214 DE [subseq from] nickel-dependent lactate racemase [Clostridium butyricum]_x0001_RQN11161.1 nickel-dependent lactate racemase [Clostridium butyricum]_x0001_GEQ21568.1 hypothetical protein CBU02nite_20740 [Clostridium butyricum]
#=GS WP_002579881.1/8-214 DE [subseq from] nickel-dependent lactate racemase [Clostridium butyricum]_x0001_ENZ36273.1 hypothetical protein HMPREF1084_00857 [Clostridium butyricum 60E.3]_x0001_KQB79058.1 lactate racemization operon protein LarA [Clostridium butyricum]
#=GS ETI90633.1/8-214 DE [subseq from] Transcriptional regulator [Clostridium butyricum DORA_1]
#=GS WP_082218733.1/45-247 DE [subseq from] nickel-dependent lactate racemase [Collinsella sp. MS5]
#=GS GAF24993.1/12-210 DE [subseq from] uncharacterized conserved protein [Moorella thermoacetica Y72]
#=GS WP_118405922.1/9-211 DE [subseq from] nickel-dependent lactate racemase [Collinsella sp. AF31-11]_x0001_RHN20663.1 nickel-dependent lactate racemase [Collinsella sp. AF31-11]
#=GS KIX13784.1/10-205 DE [subseq from] hypothetical protein X474_12900 [Dethiosulfatarculus sandiegensis]
[truncated: 16,657 more rows]
